# Supplementary material for: Transcriptome and Proteomic Analysis Reveals Up-Regulation of Innate Immunity-Related Genes Expression in Caprine Herpesvirus 1 Infected Madin Darby Bovine Kidney Cells
Source: Viruses. 2021 Jul 2;13(7):1293. doi: 10.3390/v13071293 (PMC8310103; doi:10.3390/v13071293)
Supplement: Supplementary file 1 [file viruses-13-01293-s001.zip]

Archive with 9 entries (9 files):
- Figure S1.tif
- Table S1. Differentially expressed genes between mock and CpHV-1 infected samples at 12 hpi..xls
- Table S2. GO enrichment result of the DEGs between mock and CpHV-1 infected samples..xls
- Table S3. KEGG pathway enrichment result of the DEGs between mock and CpHV-1 infected samples..xls
- Table S4. The number of proteins corresponding to the COG function classification..xls
- Table S5. Differentially expressed proteins between mock and CpHV-1 infected samples at 24 hpi..xls
- Table S6. GO analysis result of the DEPs between mock and CpHV-1 infected samples..xls
- Table S7. KEGG pathway analysis result of the DEPs between mock and CpHV-1 infected samples..xls
- Table S8. KEGG pathway enrichment result of the DEPs between mock and CpHV-1 infected samples..xls
