# Supplementary material for: Transcriptome and Proteomic Analysis Reveals Up-Regulation of Innate Immunity-Related Genes Expression in Caprine Herpesvirus 1 Infected Madin Darby Bovine Kidney Cells
Source: Viruses. 2021 Jul 2;13(7):1293. doi: 10.3390/v13071293 (PMC8310103; doi:10.3390/v13071293)
Supplement: Supplementary file 1 [file viruses-13-01293-s001.zip › Table S1. Differentially expressed genes between mock and CpHV-1 infected samples at 12 hpi..xls]

gene_id	locus	sample_1	sample_2	fpkm_1	fpkm_2	log2(sample_2/sample_1)	p_value	q_value	type	func_anno
ENSBTAG00000000279	25:1680109-1686192	N	C-1	0.76707	2.08202	1.44056	0.048	0.997772	up	RAB26, member RAS oncogene family
ENSBTAG00000000892	9:13154612-13177012	N	C-1	5.10621	14.0089	1.45602	0.001	0.348625	up	Mab-21 domain containing 1
ENSBTAG00000001143	3:55063829-55075636	N	C-1	3.70051	9.55243	1.36814	0.0014	0.44624	up	-
ENSBTAG00000001374	25:33983207-33987224	N	C-1	0	2.06954	inf	5e-05	0.0253545	up	methyltransferase like 27
ENSBTAG00000002128	24:43164374-43177241	N	C-1	0.796188	2.93254	1.88097	0.03515	0.997772	up	metallophosphoesterase 1
ENSBTAG00000002398	18:47089348-47118008	N	C-1	4.21402	2.08754	-1.0134	0.02865	0.997772	down	zinc finger protein 567
ENSBTAG00000002965	11:2488164-2494781	N	C-1	0	2.01012	inf	0.0003	0.119529	up	neuralized E3 ubiquitin protein ligase 3
ENSBTAG00000003017	5:117650284-117673269	N	C-1	1.51239	4.77098	1.65746	0.03255	0.997772	up	tetratricopeptide repeat domain 38
ENSBTAG00000003253	2:120392633-120397261	N	C-1	0	1.68519	inf	0.00135	0.442959	up	natriuretic peptide C
ENSBTAG00000003366	8:11428372-11472719	N	C-1	4.05523	12.7802	1.65606	0.00015	0.066936	up	DExD/H-box helicase 58
ENSBTAG00000003937	13:22813810-22814335	N	C-1	10.6786	27.8303	1.38193	0.0203	0.997772	up	-
ENSBTAG00000003947	7:4673274-4689001	N	C-1	4.50779	1.81953	-1.30885	0.02245	0.997772	down	single stranded DNA binding protein 4
ENSBTAG00000005699	9:42800116-42857238	N	C-1	4.66708	9.7743	1.06647	0.03325	0.997772	up	Scm polycomb group protein like 4
ENSBTAG00000005816	10:20820963-20825886	N	C-1	5.79558	43.5617	2.91004	5e-05	0.0253545	up	interferon regulatory factor 9
ENSBTAG00000005998	17:18892762-18910926	N	C-1	2.43866	5.5674	1.19092	0.01345	0.997772	up	nocturnin
ENSBTAG00000007449	6:111369913-111406680	N	C-1	0.550932	3.08215	2.48399	0.0292	0.997772	up	heparan sulfate-glucosamine 3-sulfotransferase 1
ENSBTAG00000007820	7:2568115-2568744	N	C-1	11.1614	24.0337	1.10654	0.0284	0.997772	up	-
ENSBTAG00000007881	26:11108662-11110084	N	C-1	1.03093	40.6328	5.30063	0.00155	0.469726	up	interferon induced protein with tetratricopeptide repeats 1
ENSBTAG00000008021	7:5668741-5671232	N	C-1	0	4.08732	inf	5e-05	0.0253545	up	-
ENSBTAG00000008142	2:34217172-34272473	N	C-1	3.11349	10.642	1.77316	5e-05	0.0253545	up	interferon induced with helicase C domain 1
ENSBTAG00000008182	18:53501994-53508395	N	C-1	0	1.56986	inf	5e-05	0.0253545	up	FosB proto-oncogene, AP-1 transcription factor subunit
ENSBTAG00000008471	1:143119271-143155057	N	C-1	0	4.43805	inf	5e-05	0.0253545	up	MX dynamin like GTPase 2
ENSBTAG00000009471	6:73021613-73095955	N	C-1	11.1505	5.07275	-1.13627	0.0115	0.997772	down	centrosomal protein 135
ENSBTAG00000009933	1:67559267-67597019	N	C-1	16.6096	40.0336	1.2692	5e-05	0.0253545	up	deltex E3 ubiquitin ligase 3L
ENSBTAG00000010069	7:51438726-51442500	N	C-1	4.17886	21.3846	2.35539	5e-05	0.0253545	up	early growth response protein 1
ENSBTAG00000010606	27:24316622-24317477	N	C-1	14.087	5.79844	-1.28062	0.01215	0.997772	down	protein phosphatase 1 regulatory subunit 3B
ENSBTAG00000010961	7:24487321-24508916	N	C-1	22.7053	5.19683	-2.12732	0.01995	0.997772	down	LYR motif containing 7
ENSBTAG00000011343	19:25759758-25772925	N	C-1	1.19723	7.00618	2.54893	0.00855	0.997772	up	XIAP associated factor 1
ENSBTAG00000011511	3:10821597-10858863	N	C-1	1.10935	6.3702	2.52163	0.0036	0.956229	up	-
ENSBTAG00000012335	22:50991901-51000966	N	C-1	0.756914	2.46812	1.70521	0.007	0.997772	up	ubiquitin like modifier activating enzyme 7
ENSBTAG00000012406	13:59099338-59109190	N	C-1	0.399011	5.58363	3.8067	0.0157	0.997772	up	Z-DNA binding protein 1
ENSBTAG00000012894	4:10302666-10307412	N	C-1	1.57696	14.1581	3.16641	5e-05	0.0253545	up	sterile alpha motif domain containing 9
ENSBTAG00000013008	5:66359937-66361103	N	C-1	0	2.43177	inf	0.01505	0.997772	up	pro-melanin concentrating hormone
ENSBTAG00000013562	20:38078911-38116310	N	C-1	5.13863	2.33301	-1.13919	0.049	0.997772	down	-
ENSBTAG00000014666	22:59687611-59688166	N	C-1	1.99111	0	-inf	0.01095	0.997772	down	glycoprotein IX platelet
ENSBTAG00000015058	13:55672234-55803649	N	C-1	2.23098	0.981833	-1.18413	0.0246	0.997772	down	cadherin 4
ENSBTAG00000016061	11:90012629-90029927	N	C-1	0	13.4806	inf	5e-05	0.0253545	up	radical S-adenosyl methionine domain containing 2
ENSBTAG00000016603	21:68569748-68585001	N	C-1	0.578932	2.55346	2.14099	0.04435	0.997772	up	-
ENSBTAG00000016656	1:67613091-67659266	N	C-1	23.4481	48.7374	1.05556	5e-05	0.0253545	up	poly
ENSBTAG00000016661	5:76375511-76405820	N	C-1	5.85542	49.5361	3.08064	5e-05	0.0253545	up	ubl carboxyl-terminal hydrolase 18
ENSBTAG00000017081	19:34984927-34986841	N	C-1	3.70323	7.45661	1.00974	0.0387	0.997772	up	mitochondrial elongation factor 2
ENSBTAG00000017367	26:11117505-11127464	N	C-1	46.3528	98.4655	1.08696	5e-05	0.0253545	up	interferon induced protein with tetratricopeptide repeats 5
ENSBTAG00000017409	19:37294969-37300144	N	C-1	1.5085	3.20523	1.08732	0.01835	0.997772	up	distal-less homeobox 3
ENSBTAG00000018343	23:27521252-27523736	N	C-1	0	1.605	inf	0.0079	0.997772	up	natural cytotoxicity triggering receptor 3
ENSBTAG00000018379	6:109036387-109056287	N	C-1	4.37305	9.26486	1.08313	0.01155	0.997772	up	transmembrane protein 175
ENSBTAG00000018994	1:95752048-95767928	N	C-1	0	6.41769	inf	5e-05	0.0253545	up	Bos taurus TNF superfamily member 10 (TNFSF10), mRNA.
ENSBTAG00000019015	29:51367008-51368065	N	C-1	160.011	320.198	1.0008	5e-05	0.0253545	up	Bos taurus interferon induced transmembrane protein 3 (1-8U) (IFITM3), mRNA.
ENSBTAG00000019293	8:70503687-70506163	N	C-1	0	1.702	inf	5e-05	0.0253545	up	early growth response 3
ENSBTAG00000019530	25:25072847-25082574	N	C-1	2.14964	4.70343	1.12962	0.03275	0.997772	up	lysine demethylase 8
ENSBTAG00000019754	15:47329715-47331334	N	C-1	2.2102	6.38069	1.52954	0.01375	0.997772	up	caveolae associated protein 3
ENSBTAG00000019979	11:90042356-90057598	N	C-1	0.938738	12.3532	3.71801	0.0003	0.119529	up	cytidine/uridine monophosphate kinase 2
ENSBTAG00000020007	15:6149027-6150402	N	C-1	0	2.50935	inf	0.0158	0.997772	up	-
ENSBTAG00000020166	13:78075555-78098372	N	C-1	12.6271	29.7679	1.23723	5e-05	0.0253545	up	zinc finger NFX1-type containing 1
ENSBTAG00000020466	15:9659319-9691005	N	C-1	0	1.8049	inf	0.0367	0.997772	up	-
ENSBTAG00000020538	6:37683712-37728536	N	C-1	3.04184	10.3793	1.77069	0.00015	0.066936	up	HECT and RLD domain containing E3 ubiquitin protein ligase 5
ENSBTAG00000020826	X:82414978-82455573	N	C-1	1.631	0.2205	-2.88691	0.0396	0.997772	down	cysteine rich hydrophobic domain 1
ENSBTAG00000021452	22:10652410-10722545	N	C-1	5.64119	14.4656	1.35855	5e-05	0.0253545	up	tetratricopeptide repeat and ankyrin repeat containing 1
ENSBTAG00000021639	14:2892787-2893978	N	C-1	0.581341	7.84158	3.75369	0.01125	0.997772	up	activity regulated cytoskeleton associated protein
ENSBTAG00000021940	6:45940146-46057441	N	C-1	4.08211	1.98565	-1.0397	0.01895	0.997772	down	coiled-coil domain containing 149
ENSBTAG00000024182	23:30730957-30731338	N	C-1	0	3.39461	inf	0.0079	0.997772	up	Histone H2B type 1
ENSBTAG00000024185	23:30724825-30725137	N	C-1	0	1.37782	inf	0.0158	0.997772	up	Histone H4
ENSBTAG00000027610	15:54468006-54468423	N	C-1	0	2.10351	inf	0.0367	0.997772	up	60S ribosomal protein L36a
ENSBTAG00000030274	7:81396100-81396804	N	C-1	4.40652	0.332121	-3.72986	0.0323	0.997772	down	COX assembly mitochondrial protein 2 homolog
ENSBTAG00000030913	1:143176082-143204865	N	C-1	8.6543	131.671	3.92738	5e-05	0.0253545	up	MX dynamin like GTPase 1
ENSBTAG00000031483	29:40214777-40215227	N	C-1	4.34135	0.598664	-2.85832	0.04435	0.997772	down	-
ENSBTAG00000031758	23:31461682-31462143	N	C-1	0	1.54613	inf	0.0367	0.997772	up	Histone H2A type 1
ENSBTAG00000031889	23:30767649-30768030	N	C-1	2.56631	0	-inf	0.02635	0.997772	down	Histone H2B type 1
ENSBTAG00000032265	1:80502600-80506904	N	C-1	1.18914	4.75428	1.9993	0.0016	0.469726	up	receptor-transporting protein 4
ENSBTAG00000033902	14:63256694-63289517	N	C-1	5.83473	11.8786	1.02563	0.01575	0.997772	up	solute carrier family 25 member 32
ENSBTAG00000034918	26:11069933-11071316	N	C-1	1.13291	29.754	4.71498	5e-05	0.0253545	up	interferon induced protein with tetratricopeptide repeats 2
ENSBTAG00000035882	X:79134280-79135105	N	C-1	3.68083	9.49957	1.36783	0.0423	0.997772	up	-
ENSBTAG00000036257	X:18992482-18992947	N	C-1	3.50638	0	-inf	0.0056	0.997772	down	-
ENSBTAG00000037527	17:63654697-63678163	N	C-1	0	8.39003	inf	5e-05	0.0253545	up	2',5'-oligoadenylate synthetase 1
ENSBTAG00000037679	10:21447235-21448497	N	C-1	1.59392	5.44431	1.77217	0.0436	0.997772	up	protein phosphatase 1 regulatory subunit 3E
ENSBTAG00000038125	18:58791961-58792300	N	C-1	0	1.43955	inf	0.0158	0.997772	up	-
ENSBTAG00000038351	5:441592-442266	N	C-1	0	35.6854	inf	0.0158	0.997772	up	-
ENSBTAG00000039035	3:8027844-8029776	N	C-1	7.79926	17.9172	1.19993	0.0002	0.0858154	up	heat shock protein family A (Hsp70) member 6
ENSBTAG00000039492	23:31120659-31121052	N	C-1	3.71031	0	-inf	0.01095	0.997772	down	Histone H2A type 1
ENSBTAG00000039601	25:36518983-36520386	N	C-1	1.56293	0.234863	-2.73436	0.04705	0.997772	down	Sin3A associated protein 25
ENSBTAG00000039861	17:63611773-63646117	N	C-1	0.414148	46.4406	6.8091	0.01895	0.997772	up	2'-5'-oligoadenylate synthase 1
ENSBTAG00000040155	1:8328038-8328350	N	C-1	0	1.40316	inf	0.0158	0.997772	up	Histone H4
ENSBTAG00000043402	X:7847684-7847816	N	C-1	0	2375.53	inf	0.0158	0.997772	up	SNORA43
ENSBTAG00000043671	4:38487939-38488262	N	C-1	0	1.99356	inf	0.0158	0.997772	up	7SK
ENSBTAG00000043738	15:43689412-43689680	N	C-1	0	4.20489	inf	0.0158	0.997772	up	7SK
ENSBTAG00000043885	17:22702547-22702865	N	C-1	0	2.10969	inf	0.0158	0.997772	up	7SK
ENSBTAG00000044202	X:128890377-129117572	N	C-1	2.22335	1.03622	-1.10141	0.0288	0.997772	down	connector enhancer of kinase suppressor of Ras 2
ENSBTAG00000045047	9:90775657-90775965	N	C-1	0	2.52906	inf	0.0158	0.997772	up	7SK
ENSBTAG00000045588	7:5655108-5659111	N	C-1	0.53427	19.2826	5.17359	0.0004	0.143948	up	-
ENSBTAG00000045914	7:21247238-21247649	N	C-1	3.53661	0	-inf	0.01095	0.997772	down	-
ENSBTAG00000046100	26:14093094-14093609	N	C-1	6.09988	23.8634	1.96795	0.0102	0.997772	up	-
ENSBTAG00000046409	28:19012869-19015927	N	C-1	0	2.92857	inf	5e-05	0.0253545	up	early growth response 2
ENSBTAG00000046580	19:42877796-42888179	N	C-1	0.250099	1.42887	2.5143	0.0209	0.997772	up	DExH-box helicase 58
ENSBTAG00000047108	X:37993669-37994022	N	C-1	0	1.59787	inf	0.0158	0.997772	up	-
ENSBTAG00000047288	1:1675215-1675527	N	C-1	0	1.44691	inf	0.0158	0.997772	up	HIST1H4G
ENSBTAG00000047367	18:39902860-39905155	N	C-1	12.9333	28.005	1.11459	0.0004	0.143948	up	cap methyltransferase 2
ENSBTAG00000047680	29:50887354-50951170	N	C-1	17.6409	54.6849	1.63222	0.0011	0.371867	up	interferon regulatory factor 7
ENSBTAG00000047821	6:33473221-33473374	N	C-1	0	1053.25	inf	0.0158	0.997772	up	-
ENSBTAG00000048058	10:4608188-4608558	N	C-1	8.00545	1.24371	-2.68633	0.04765	0.997772	down	-
ENSBTAG00000048103	3:102875743-102876031	N	C-1	0	2.58602	inf	0.0158	0.997772	up	Metazoa_SRP
ENSBTAG00000048206	X:70356124-70357012	N	C-1	0	1.89927	inf	0.0016	0.469726	up	-
