# Supplementary material for: Transcriptome and Proteomic Analysis Reveals Up-Regulation of Innate Immunity-Related Genes Expression in Caprine Herpesvirus 1 Infected Madin Darby Bovine Kidney Cells
Source: Viruses. 2021 Jul 2;13(7):1293. doi: 10.3390/v13071293 (PMC8310103; doi:10.3390/v13071293)
Supplement: Supplementary file 1 [file viruses-13-01293-s001.zip › Table S2. GO enrichment result of the DEGs between mock and CpHV-1 infected samples..xls]

id	enrichment	description	ratio_in_study	ratio_in_pop	p_uncorrected	p_bonferroni	p_holm	p_sidak	p_fdr	namespace	genes_in_study
GO:0009615	e	response to virus	11/101	169/24616	1.07e-10	1.77e-06	1.77e-06	1.73e-06	0	biological_process	ENSBTAG00000017367;ENSBTAG00000030913;ENSBTAG00000016061;ENSBTAG00000003366;ENSBTAG00000008471;ENSBTAG00000037527;ENSBTAG00000034918;ENSBTAG00000039861;ENSBTAG00000008021;ENSBTAG00000008142;ENSBTAG00000045588
GO:0051607	e	defense response to virus	8/101	101/24616	8.94e-09	0.000148	0.000148	0.000144	0	biological_process	ENSBTAG00000017367;ENSBTAG00000030913;ENSBTAG00000016061;ENSBTAG00000008471;ENSBTAG00000037527;ENSBTAG00000039861;ENSBTAG00000008021;ENSBTAG00000045588
GO:0009607	e	response to biotic stimulus	13/101	438/24616	2.96e-08	0.00049	0.00049	0.000478	0	biological_process	ENSBTAG00000017367;ENSBTAG00000030913;ENSBTAG00000019979;ENSBTAG00000016061;ENSBTAG00000003366;ENSBTAG00000008471;ENSBTAG00000037527;ENSBTAG00000034918;ENSBTAG00000039861;ENSBTAG00000008021;ENSBTAG00000008142;ENSBTAG00000045588;ENSBTAG00000019015
GO:0051707	e	response to other organism	11/101	335/24616	1.34e-07	0.00222	0.00222	0.00217	0.002	biological_process	ENSBTAG00000017367;ENSBTAG00000030913;ENSBTAG00000016061;ENSBTAG00000003366;ENSBTAG00000008471;ENSBTAG00000037527;ENSBTAG00000034918;ENSBTAG00000039861;ENSBTAG00000008021;ENSBTAG00000008142;ENSBTAG00000045588
GO:0043207	e	response to external biotic stimulus	12/101	417/24616	1.46e-07	0.00242	0.00242	0.00236	0.002	biological_process	ENSBTAG00000017367;ENSBTAG00000030913;ENSBTAG00000019979;ENSBTAG00000016061;ENSBTAG00000003366;ENSBTAG00000008471;ENSBTAG00000037527;ENSBTAG00000034918;ENSBTAG00000039861;ENSBTAG00000008021;ENSBTAG00000008142;ENSBTAG00000045588
GO:0050688	e	regulation of defense response to virus	5/101	33/24616	2.28e-07	0.00377	0.00377	0.00368	0.002	biological_process	ENSBTAG00000000892;ENSBTAG00000003366;ENSBTAG00000007881;ENSBTAG00000020538;ENSBTAG00000046580
GO:0000786	e	nucleosome	8/101	172/24616	5.61e-07	0.00929	0.00928	0.00905	0.004	cellular_component	ENSBTAG00000031889;ENSBTAG00000024182;ENSBTAG00000024185;ENSBTAG00000040155;ENSBTAG00000039492;ENSBTAG00000047288;ENSBTAG00000031758;ENSBTAG00000045914
GO:0044815	e	DNA packaging complex	8/101	178/24616	7.28e-07	0.012	0.012	0.0117	0.004	cellular_component	ENSBTAG00000031889;ENSBTAG00000024182;ENSBTAG00000024185;ENSBTAG00000040155;ENSBTAG00000039492;ENSBTAG00000047288;ENSBTAG00000031758;ENSBTAG00000045914
GO:0003677	e	DNA binding	22/101	1660/24616	7.99e-07	0.0132	0.0132	0.0129	0.004	molecular_function	ENSBTAG00000000892;ENSBTAG00000005699;ENSBTAG00000012406;ENSBTAG00000003366;ENSBTAG00000031889;ENSBTAG00000010069;ENSBTAG00000024182;ENSBTAG00000047680;ENSBTAG00000024185;ENSBTAG00000040155;ENSBTAG00000017409;ENSBTAG00000039492;ENSBTAG00000003947;ENSBTAG00000008182;ENSBTAG00000005816;ENSBTAG00000046580;ENSBTAG00000002398;ENSBTAG00000047288;ENSBTAG00000008142;ENSBTAG00000031758;ENSBTAG00000046409;…
GO:0002252	e	immune effector process	9/101	250/24616	9.22e-07	0.0153	0.0152	0.0149	0.004	biological_process	ENSBTAG00000017367;ENSBTAG00000030913;ENSBTAG00000016061;ENSBTAG00000008471;ENSBTAG00000047680;ENSBTAG00000037527;ENSBTAG00000039861;ENSBTAG00000008021;ENSBTAG00000045588
GO:0032993	e	protein-DNA complex	8/101	190/24616	1.19e-06	0.0197	0.0197	0.0192	0.004	cellular_component	ENSBTAG00000031889;ENSBTAG00000024182;ENSBTAG00000024185;ENSBTAG00000040155;ENSBTAG00000039492;ENSBTAG00000047288;ENSBTAG00000031758;ENSBTAG00000045914
GO:0032020	e	ISG15-protein conjugation	3/101	6/24616	1.33e-06	0.022	0.022	0.0214	0.004	biological_process	ENSBTAG00000016661;ENSBTAG00000020538;ENSBTAG00000012335
GO:0006334	e	nucleosome assembly	8/101	196/24616	1.5e-06	0.0249	0.0248	0.0242	0.004	biological_process	ENSBTAG00000031889;ENSBTAG00000024182;ENSBTAG00000024185;ENSBTAG00000040155;ENSBTAG00000039492;ENSBTAG00000047288;ENSBTAG00000031758;ENSBTAG00000045914
GO:0065004	e	protein-DNA complex assembly	8/101	205/24616	2.1e-06	0.0348	0.0347	0.0339	0.004	biological_process	ENSBTAG00000031889;ENSBTAG00000024182;ENSBTAG00000024185;ENSBTAG00000040155;ENSBTAG00000039492;ENSBTAG00000047288;ENSBTAG00000031758;ENSBTAG00000045914
GO:0051704	e	multi-organism process	12/101	541/24616	2.27e-06	0.0376	0.0375	0.0366	0.004	biological_process	ENSBTAG00000017367;ENSBTAG00000030913;ENSBTAG00000016061;ENSBTAG00000003366;ENSBTAG00000007881;ENSBTAG00000008471;ENSBTAG00000037527;ENSBTAG00000034918;ENSBTAG00000039861;ENSBTAG00000008021;ENSBTAG00000008142;ENSBTAG00000045588
GO:0034728	e	nucleosome organization	8/101	216/24616	3.1e-06	0.0513	0.0512	0.05	0.004	biological_process	ENSBTAG00000031889;ENSBTAG00000024182;ENSBTAG00000024185;ENSBTAG00000040155;ENSBTAG00000039492;ENSBTAG00000047288;ENSBTAG00000031758;ENSBTAG00000045914
GO:0002831	e	regulation of response to biotic stimulus	5/101	57/24616	3.72e-06	0.0615	0.0615	0.06	0.004	biological_process	ENSBTAG00000000892;ENSBTAG00000003366;ENSBTAG00000007881;ENSBTAG00000020538;ENSBTAG00000046580
GO:0071824	e	protein-DNA complex subunit organization	8/101	225/24616	4.19e-06	0.0693	0.0692	0.0676	0.004	biological_process	ENSBTAG00000031889;ENSBTAG00000024182;ENSBTAG00000024185;ENSBTAG00000040155;ENSBTAG00000039492;ENSBTAG00000047288;ENSBTAG00000031758;ENSBTAG00000045914
GO:0043900	e	regulation of multi-organism process	7/101	163/24616	5.01e-06	0.0828	0.0827	0.0807	0.004	biological_process	ENSBTAG00000000892;ENSBTAG00000030913;ENSBTAG00000016061;ENSBTAG00000003366;ENSBTAG00000007881;ENSBTAG00000020538;ENSBTAG00000046580
GO:0034724	e	DNA replication-independent nucleosome organization	4/101	29/24616	5.86e-06	0.0969	0.0968	0.0945	0.012	biological_process	ENSBTAG00000024185;ENSBTAG00000040155;ENSBTAG00000047288;ENSBTAG00000045914
GO:0006336	e	DNA replication-independent nucleosome assembly	4/101	29/24616	5.86e-06	0.0969	0.0968	0.0945	0.012	biological_process	ENSBTAG00000024185;ENSBTAG00000040155;ENSBTAG00000047288;ENSBTAG00000045914
GO:0003676	e	nucleic acid binding	29/101	2952/24616	7.2e-06	0.119	0.119	0.116	0.016	molecular_function	ENSBTAG00000017367;ENSBTAG00000000892;ENSBTAG00000019293;ENSBTAG00000005699;ENSBTAG00000012406;ENSBTAG00000003366;ENSBTAG00000016656;ENSBTAG00000031889;ENSBTAG00000007881;ENSBTAG00000010069;ENSBTAG00000024182;ENSBTAG00000047680;ENSBTAG00000024185;ENSBTAG00000040155;ENSBTAG00000037527;ENSBTAG00000017409;ENSBTAG00000039861;ENSBTAG00000039492;ENSBTAG00000003947;ENSBTAG00000008182;ENSBTAG00000005816;…
GO:0002697	e	regulation of immune effector process	7/101	173/24616	7.4e-06	0.122	0.122	0.119	0.016	biological_process	ENSBTAG00000000892;ENSBTAG00000016061;ENSBTAG00000003366;ENSBTAG00000007881;ENSBTAG00000018343;ENSBTAG00000020538;ENSBTAG00000046580
GO:0098542	e	defense response to other organism	8/101	244/24616	7.59e-06	0.126	0.125	0.122	0.016	biological_process	ENSBTAG00000017367;ENSBTAG00000030913;ENSBTAG00000016061;ENSBTAG00000008471;ENSBTAG00000037527;ENSBTAG00000039861;ENSBTAG00000008021;ENSBTAG00000045588
GO:0045088	e	regulation of innate immune response	6/101	114/24616	7.66e-06	0.127	0.126	0.123	0.016	biological_process	ENSBTAG00000000892;ENSBTAG00000012406;ENSBTAG00000003366;ENSBTAG00000018343;ENSBTAG00000047680;ENSBTAG00000046580
GO:0032452	e	histone demethylase activity	4/101	31/24616	7.71e-06	0.128	0.127	0.124	0.016	molecular_function	ENSBTAG00000024185;ENSBTAG00000040155;ENSBTAG00000047288;ENSBTAG00000019530
GO:0031347	e	regulation of defense response	8/101	253/24616	9.89e-06	0.164	0.163	0.159	0.02	biological_process	ENSBTAG00000000892;ENSBTAG00000012406;ENSBTAG00000003366;ENSBTAG00000007881;ENSBTAG00000018343;ENSBTAG00000020538;ENSBTAG00000047680;ENSBTAG00000046580
GO:0070076	e	histone lysine demethylation	4/101	34/24616	1.13e-05	0.186	0.186	0.182	0.022	biological_process	ENSBTAG00000024185;ENSBTAG00000040155;ENSBTAG00000047288;ENSBTAG00000019530
GO:0016577	e	histone demethylation	4/101	36/24616	1.42e-05	0.235	0.235	0.229	0.024	biological_process	ENSBTAG00000024185;ENSBTAG00000040155;ENSBTAG00000047288;ENSBTAG00000019530
GO:0009605	e	response to external stimulus	12/101	649/24616	1.43e-05	0.237	0.236	0.231	0.024	biological_process	ENSBTAG00000017367;ENSBTAG00000030913;ENSBTAG00000019979;ENSBTAG00000016061;ENSBTAG00000003366;ENSBTAG00000008471;ENSBTAG00000037527;ENSBTAG00000034918;ENSBTAG00000039861;ENSBTAG00000008021;ENSBTAG00000008142;ENSBTAG00000045588
GO:0071371	e	cellular response to gonadotropin stimulus	3/101	12/24616	1.44e-05	0.237	0.237	0.232	0.024	biological_process	ENSBTAG00000019293;ENSBTAG00000010069;ENSBTAG00000046409
GO:0032451	e	demethylase activity	4/101	37/24616	1.59e-05	0.263	0.262	0.256	0.03	molecular_function	ENSBTAG00000024185;ENSBTAG00000040155;ENSBTAG00000047288;ENSBTAG00000019530
GO:0002376	e	immune system process	14/101	895/24616	1.73e-05	0.287	0.286	0.28	0.05	biological_process	ENSBTAG00000017367;ENSBTAG00000000892;ENSBTAG00000030913;ENSBTAG00000016061;ENSBTAG00000003366;ENSBTAG00000008471;ENSBTAG00000010069;ENSBTAG00000047680;ENSBTAG00000037527;ENSBTAG00000039861;ENSBTAG00000008021;ENSBTAG00000008142;ENSBTAG00000045588;ENSBTAG00000018994
GO:0008214	e	protein dealkylation	4/101	38/24616	1.77e-05	0.293	0.292	0.285	0.052	biological_process	ENSBTAG00000024185;ENSBTAG00000040155;ENSBTAG00000047288;ENSBTAG00000019530
GO:0006482	e	protein demethylation	4/101	38/24616	1.77e-05	0.293	0.292	0.285	0.052	biological_process	ENSBTAG00000024185;ENSBTAG00000040155;ENSBTAG00000047288;ENSBTAG00000019530
GO:0034698	e	response to gonadotropin	3/101	13/24616	1.86e-05	0.308	0.307	0.3	0.052	biological_process	ENSBTAG00000019293;ENSBTAG00000010069;ENSBTAG00000046409
GO:0003725	e	double-stranded RNA binding	4/101	40/24616	2.18e-05	0.36	0.359	0.351	0.058	molecular_function	ENSBTAG00000003366;ENSBTAG00000037527;ENSBTAG00000039861;ENSBTAG00000046580
GO:0031349	e	positive regulation of defense response	6/101	138/24616	2.28e-05	0.377	0.376	0.367	0.058	biological_process	ENSBTAG00000000892;ENSBTAG00000012406;ENSBTAG00000003366;ENSBTAG00000018343;ENSBTAG00000047680;ENSBTAG00000046580
GO:0002682	e	regulation of immune system process	12/101	697/24616	2.88e-05	0.477	0.476	0.465	0.062	biological_process	ENSBTAG00000000892;ENSBTAG00000012406;ENSBTAG00000016061;ENSBTAG00000003366;ENSBTAG00000007881;ENSBTAG00000018343;ENSBTAG00000020538;ENSBTAG00000047680;ENSBTAG00000024185;ENSBTAG00000040155;ENSBTAG00000046580;ENSBTAG00000047288
GO:0050691	e	regulation of defense response to virus by host	3/101	15/24616	2.94e-05	0.487	0.486	0.475	0.062	biological_process	ENSBTAG00000000892;ENSBTAG00000003366;ENSBTAG00000007881
GO:0003727	e	single-stranded RNA binding	4/101	44/24616	3.19e-05	0.528	0.527	0.515	0.068	molecular_function	ENSBTAG00000017367;ENSBTAG00000003366;ENSBTAG00000046580;ENSBTAG00000008142
GO:0045089	e	positive regulation of innate immune response	5/101	92/24616	3.9e-05	0.645	0.644	0.629	0.07	biological_process	ENSBTAG00000000892;ENSBTAG00000012406;ENSBTAG00000003366;ENSBTAG00000018343;ENSBTAG00000047680
GO:0042221	e	response to chemical	15/101	1099/24616	4.12e-05	0.682	0.681	0.665	0.072	biological_process	ENSBTAG00000000892;ENSBTAG00000030913;ENSBTAG00000016661;ENSBTAG00000019979;ENSBTAG00000019293;ENSBTAG00000020007;ENSBTAG00000003366;ENSBTAG00000008471;ENSBTAG00000010069;ENSBTAG00000034918;ENSBTAG00000008182;ENSBTAG00000047288;ENSBTAG00000046409;ENSBTAG00000045914;ENSBTAG00000011343
GO:0010033	e	response to organic substance	13/101	850/24616	4.48e-05	0.741	0.739	0.722	0.076	biological_process	ENSBTAG00000000892;ENSBTAG00000030913;ENSBTAG00000016661;ENSBTAG00000019979;ENSBTAG00000019293;ENSBTAG00000020007;ENSBTAG00000003366;ENSBTAG00000008471;ENSBTAG00000010069;ENSBTAG00000034918;ENSBTAG00000046409;ENSBTAG00000045914;ENSBTAG00000011343
GO:0070988	e	demethylation	4/101	51/24616	5.75e-05	0.952	0.949	0.928	0.12	biological_process	ENSBTAG00000024185;ENSBTAG00000040155;ENSBTAG00000047288;ENSBTAG00000019530
GO:0035574	e	histone H4-K20 demethylation	3/101	19/24616	6.19e-05	1	1	0.999	0.124	biological_process	ENSBTAG00000024185;ENSBTAG00000040155;ENSBTAG00000047288
GO:0035575	e	histone demethylase activity (H4-K20 specific)	3/101	19/24616	6.19e-05	1	1	0.999	0.124	molecular_function	ENSBTAG00000024185;ENSBTAG00000040155;ENSBTAG00000047288
GO:0006325	e	chromatin organization	10/101	539/24616	7.53e-05	1	1	1	0.138	biological_process	ENSBTAG00000031889;ENSBTAG00000009933;ENSBTAG00000024182;ENSBTAG00000024185;ENSBTAG00000040155;ENSBTAG00000039492;ENSBTAG00000047288;ENSBTAG00000031758;ENSBTAG00000019530;ENSBTAG00000045914
GO:0045071	e	negative regulation of viral genome replication	3/101	21/24616	8.45e-05	1	1	1	0.148	biological_process	ENSBTAG00000030913;ENSBTAG00000016061;ENSBTAG00000007881
GO:0045351	e	type I interferon biosynthetic process	2/101	4/24616	9.95e-05	1	1	1	0.162	biological_process	ENSBTAG00000047680;ENSBTAG00000005816
GO:1901363	e	heterocyclic compound binding	36/101	4716/24616	0.000106	1	1	1	0.222	molecular_function	ENSBTAG00000017367;ENSBTAG00000000892;ENSBTAG00000030913;ENSBTAG00000019293;ENSBTAG00000005699;ENSBTAG00000012406;ENSBTAG00000003366;ENSBTAG00000016656;ENSBTAG00000031889;ENSBTAG00000007881;ENSBTAG00000001143;ENSBTAG00000008471;ENSBTAG00000039035;ENSBTAG00000010069;ENSBTAG00000024182;ENSBTAG00000047680;ENSBTAG00000024185;ENSBTAG00000040155;ENSBTAG00000037527;ENSBTAG00000017409;ENSBTAG00000000279;…
GO:0045653	e	negative regulation of megakaryocyte differentiation	3/101	23/24616	0.000112	1	1	1	0.224	biological_process	ENSBTAG00000024185;ENSBTAG00000040155;ENSBTAG00000047288
GO:0051324	e	prophase	3/101	23/24616	0.000112	1	1	1	0.224	biological_process	ENSBTAG00000024185;ENSBTAG00000040155;ENSBTAG00000047288
GO:0000088	e	mitotic prophase	3/101	23/24616	0.000112	1	1	1	0.224	biological_process	ENSBTAG00000024185;ENSBTAG00000040155;ENSBTAG00000047288
GO:0097159	e	organic cyclic compound binding	36/101	4757/24616	0.000116	1	1	1	0.224	molecular_function	ENSBTAG00000017367;ENSBTAG00000000892;ENSBTAG00000030913;ENSBTAG00000019293;ENSBTAG00000005699;ENSBTAG00000012406;ENSBTAG00000003366;ENSBTAG00000016656;ENSBTAG00000031889;ENSBTAG00000007881;ENSBTAG00000001143;ENSBTAG00000008471;ENSBTAG00000039035;ENSBTAG00000010069;ENSBTAG00000024182;ENSBTAG00000047680;ENSBTAG00000024185;ENSBTAG00000040155;ENSBTAG00000037527;ENSBTAG00000017409;ENSBTAG00000000279;…
GO:0034080	e	CENP-A containing nucleosome assembly	3/101	24/24616	0.000127	1	1	1	0.224	biological_process	ENSBTAG00000024185;ENSBTAG00000040155;ENSBTAG00000047288
GO:0006333	e	chromatin assembly or disassembly	4/101	64/24616	0.00014	1	1	1	0.23	biological_process	ENSBTAG00000024185;ENSBTAG00000040155;ENSBTAG00000047288;ENSBTAG00000045914
GO:0034622	e	cellular macromolecular complex assembly	9/101	473/24616	0.000145	1	1	1	0.236	biological_process	ENSBTAG00000005998;ENSBTAG00000031889;ENSBTAG00000024182;ENSBTAG00000024185;ENSBTAG00000040155;ENSBTAG00000039492;ENSBTAG00000047288;ENSBTAG00000031758;ENSBTAG00000045914
GO:0050896	e	response to stimulus	29/101	3509/24616	0.000152	1	1	1	0.236	biological_process	ENSBTAG00000017367;ENSBTAG00000000892;ENSBTAG00000030913;ENSBTAG00000016661;ENSBTAG00000019979;ENSBTAG00000019293;ENSBTAG00000020007;ENSBTAG00000016061;ENSBTAG00000003366;ENSBTAG00000008471;ENSBTAG00000039035;ENSBTAG00000010069;ENSBTAG00000009933;ENSBTAG00000047680;ENSBTAG00000024185;ENSBTAG00000040155;ENSBTAG00000037527;ENSBTAG00000034918;ENSBTAG00000039861;ENSBTAG00000008182;ENSBTAG00000008021;…
GO:0031055	e	chromatin remodeling at centromere	3/101	26/24616	0.000163	1	1	1	0.24	biological_process	ENSBTAG00000024185;ENSBTAG00000040155;ENSBTAG00000047288
GO:0071320	e	cellular response to cAMP	3/101	27/24616	0.000183	1	1	1	0.306	biological_process	ENSBTAG00000019293;ENSBTAG00000010069;ENSBTAG00000046409
GO:1901533	e	negative regulation of hematopoietic progenitor cell differentiation	3/101	27/24616	0.000183	1	1	1	0.306	biological_process	ENSBTAG00000024185;ENSBTAG00000040155;ENSBTAG00000047288
GO:0048015	e	phosphatidylinositol-mediated signaling	4/101	70/24616	0.000199	1	1	1	0.316	biological_process	ENSBTAG00000024185;ENSBTAG00000040155;ENSBTAG00000047288;ENSBTAG00000003937
GO:0048017	e	inositol lipid-mediated signaling	4/101	70/24616	0.000199	1	1	1	0.316	biological_process	ENSBTAG00000024185;ENSBTAG00000040155;ENSBTAG00000047288;ENSBTAG00000003937
GO:0043901	e	negative regulation of multi-organism process	4/101	73/24616	0.000234	1	1	1	0.326	biological_process	ENSBTAG00000030913;ENSBTAG00000016061;ENSBTAG00000007881;ENSBTAG00000046580
GO:0006952	e	defense response	9/101	506/24616	0.000239	1	1	1	0.332	biological_process	ENSBTAG00000017367;ENSBTAG00000030913;ENSBTAG00000016061;ENSBTAG00000008471;ENSBTAG00000037527;ENSBTAG00000039861;ENSBTAG00000008021;ENSBTAG00000008142;ENSBTAG00000045588
GO:0003723	e	RNA binding	12/101	872/24616	0.000239	1	1	1	0.332	molecular_function	ENSBTAG00000017367;ENSBTAG00000012406;ENSBTAG00000003366;ENSBTAG00000007881;ENSBTAG00000024185;ENSBTAG00000040155;ENSBTAG00000037527;ENSBTAG00000039861;ENSBTAG00000046580;ENSBTAG00000047288;ENSBTAG00000008142;ENSBTAG00000003937
GO:0046982	e	protein heterodimerization activity	8/101	401/24616	0.00025	1	1	1	0.366	molecular_function	ENSBTAG00000031889;ENSBTAG00000024182;ENSBTAG00000024185;ENSBTAG00000040155;ENSBTAG00000039492;ENSBTAG00000047288;ENSBTAG00000031758;ENSBTAG00000045914
GO:0032481	e	positive regulation of type I interferon production	3/101	30/24616	0.000251	1	1	1	0.366	biological_process	ENSBTAG00000003366;ENSBTAG00000047680;ENSBTAG00000046580
GO:1903901	e	negative regulation of viral life cycle	3/101	31/24616	0.000277	1	1	1	0.37	biological_process	ENSBTAG00000030913;ENSBTAG00000016061;ENSBTAG00000007881
GO:0043486	e	histone exchange	3/101	31/24616	0.000277	1	1	1	0.37	biological_process	ENSBTAG00000024185;ENSBTAG00000040155;ENSBTAG00000047288
GO:0006335	e	DNA replication-dependent nucleosome assembly	3/101	31/24616	0.000277	1	1	1	0.37	biological_process	ENSBTAG00000024185;ENSBTAG00000040155;ENSBTAG00000047288
GO:0048525	e	negative regulation of viral process	3/101	31/24616	0.000277	1	1	1	0.37	biological_process	ENSBTAG00000030913;ENSBTAG00000016061;ENSBTAG00000007881
GO:0045652	e	regulation of megakaryocyte differentiation	3/101	32/24616	0.000305	1	1	1	0.38	biological_process	ENSBTAG00000024185;ENSBTAG00000040155;ENSBTAG00000047288
GO:0034723	e	DNA replication-dependent nucleosome organization	3/101	32/24616	0.000305	1	1	1	0.38	biological_process	ENSBTAG00000024185;ENSBTAG00000040155;ENSBTAG00000047288
GO:0051591	e	response to cAMP	3/101	35/24616	0.000399	1	1	1	0.472	biological_process	ENSBTAG00000019293;ENSBTAG00000010069;ENSBTAG00000046409
GO:0032479	e	regulation of type I interferon production	3/101	36/24616	0.000434	1	1	1	0.488	biological_process	ENSBTAG00000003366;ENSBTAG00000047680;ENSBTAG00000046580
GO:0060340	e	positive regulation of type I interferon-mediated signaling pathway	2/101	8/24616	0.000459	1	1	1	0.502	biological_process	ENSBTAG00000012406;ENSBTAG00000047680
GO:1901699	e	cellular response to nitrogen compound	5/101	156/24616	0.000465	1	1	1	0.546	biological_process	ENSBTAG00000000892;ENSBTAG00000019293;ENSBTAG00000020007;ENSBTAG00000010069;ENSBTAG00000046409
GO:0045069	e	regulation of viral genome replication	3/101	37/24616	0.000471	1	1	1	0.546	biological_process	ENSBTAG00000030913;ENSBTAG00000016061;ENSBTAG00000007881
GO:1901532	e	regulation of hematopoietic progenitor cell differentiation	3/101	39/24616	0.00055	1	1	1	0.564	biological_process	ENSBTAG00000024185;ENSBTAG00000040155;ENSBTAG00000047288
GO:0043044	e	ATP-dependent chromatin remodeling	3/101	41/24616	0.000638	1	1	1	0.596	biological_process	ENSBTAG00000024185;ENSBTAG00000040155;ENSBTAG00000047288
GO:0050776	e	regulation of immune response	7/101	357/24616	0.000681	1	1	1	0.614	biological_process	ENSBTAG00000000892;ENSBTAG00000012406;ENSBTAG00000016061;ENSBTAG00000003366;ENSBTAG00000018343;ENSBTAG00000047680;ENSBTAG00000046580
GO:0000279	e	M phase	3/101	42/24616	0.000685	1	1	1	0.614	biological_process	ENSBTAG00000024185;ENSBTAG00000040155;ENSBTAG00000047288
GO:0000278	e	mitotic cell cycle	3/101	42/24616	0.000685	1	1	1	0.614	biological_process	ENSBTAG00000024185;ENSBTAG00000040155;ENSBTAG00000047288
GO:0000087	e	mitotic M phase	3/101	42/24616	0.000685	1	1	1	0.614	biological_process	ENSBTAG00000024185;ENSBTAG00000040155;ENSBTAG00000047288
GO:0044427	e	chromosomal part	11/101	849/24616	0.000726	1	1	1	0.62	cellular_component	ENSBTAG00000031889;ENSBTAG00000024182;ENSBTAG00000024185;ENSBTAG00000040155;ENSBTAG00000017409;ENSBTAG00000039492;ENSBTAG00000047288;ENSBTAG00000031758;ENSBTAG00000046409;ENSBTAG00000019530;ENSBTAG00000045914
GO:0050687	e	negative regulation of defense response to virus	2/101	10/24616	0.000734	1	1	1	0.622	biological_process	ENSBTAG00000007881;ENSBTAG00000046580
GO:0060338	e	regulation of type I interferon-mediated signaling pathway	2/101	10/24616	0.000734	1	1	1	0.622	biological_process	ENSBTAG00000012406;ENSBTAG00000047680
GO:0002230	e	positive regulation of defense response to virus by host	2/101	10/24616	0.000734	1	1	1	0.622	biological_process	ENSBTAG00000000892;ENSBTAG00000003366
GO:0050778	e	positive regulation of immune response	6/101	267/24616	0.000825	1	1	1	0.682	biological_process	ENSBTAG00000000892;ENSBTAG00000012406;ENSBTAG00000016061;ENSBTAG00000003366;ENSBTAG00000018343;ENSBTAG00000047680
GO:0032647	e	regulation of interferon-alpha production	2/101	11/24616	0.000895	1	1	1	0.686	biological_process	ENSBTAG00000003366;ENSBTAG00000047680
GO:0035455	e	response to interferon-alpha	2/101	11/24616	0.000895	1	1	1	0.686	biological_process	ENSBTAG00000008471;ENSBTAG00000034918
GO:0032727	e	positive regulation of interferon-alpha production	2/101	11/24616	0.000895	1	1	1	0.686	biological_process	ENSBTAG00000003366;ENSBTAG00000047680
GO:0000723	e	telomere maintenance	3/101	48/24616	0.00101	1	1	1	0.726	biological_process	ENSBTAG00000024185;ENSBTAG00000040155;ENSBTAG00000047288
GO:0042089	e	cytokine biosynthetic process	2/101	12/24616	0.00107	1	1	1	0.732	biological_process	ENSBTAG00000047680;ENSBTAG00000005816
GO:0032200	e	telomere organization	3/101	50/24616	0.00114	1	1	1	0.768	biological_process	ENSBTAG00000024185;ENSBTAG00000040155;ENSBTAG00000047288
GO:0071407	e	cellular response to organic cyclic compound	4/101	111/24616	0.00114	1	1	1	0.768	biological_process	ENSBTAG00000000892;ENSBTAG00000019293;ENSBTAG00000010069;ENSBTAG00000046409
GO:0006950	e	response to stress	15/101	1508/24616	0.00123	1	1	1	0.778	biological_process	ENSBTAG00000017367;ENSBTAG00000030913;ENSBTAG00000016061;ENSBTAG00000008471;ENSBTAG00000039035;ENSBTAG00000009933;ENSBTAG00000024185;ENSBTAG00000040155;ENSBTAG00000037527;ENSBTAG00000039861;ENSBTAG00000008021;ENSBTAG00000047288;ENSBTAG00000008142;ENSBTAG00000045588;ENSBTAG00000045914
GO:1901698	e	response to nitrogen compound	6/101	289/24616	0.00124	1	1	1	0.778	biological_process	ENSBTAG00000000892;ENSBTAG00000019293;ENSBTAG00000020007;ENSBTAG00000003366;ENSBTAG00000010069;ENSBTAG00000046409
GO:0042107	e	cytokine metabolic process	2/101	13/24616	0.00126	1	1	1	0.778	biological_process	ENSBTAG00000047680;ENSBTAG00000005816
GO:0005634	e	nucleus	23/101	2783/24616	0.00127	1	1	1	0.796	cellular_component	ENSBTAG00000030913;ENSBTAG00000019979;ENSBTAG00000019293;ENSBTAG00000012406;ENSBTAG00000038125;ENSBTAG00000031889;ENSBTAG00000010069;ENSBTAG00000009933;ENSBTAG00000039601;ENSBTAG00000024182;ENSBTAG00000020538;ENSBTAG00000036257;ENSBTAG00000017409;ENSBTAG00000039492;ENSBTAG00000008182;ENSBTAG00000002398;ENSBTAG00000012335;ENSBTAG00000031758;ENSBTAG00000047367;ENSBTAG00000046409;ENSBTAG00000013008;…
GO:0022403	e	cell cycle phase	3/101	52/24616	0.00128	1	1	1	0.796	biological_process	ENSBTAG00000024185;ENSBTAG00000040155;ENSBTAG00000047288
GO:0098763	e	mitotic cell cycle phase	3/101	52/24616	0.00128	1	1	1	0.796	biological_process	ENSBTAG00000024185;ENSBTAG00000040155;ENSBTAG00000047288
GO:0014070	e	response to organic cyclic compound	6/101	291/24616	0.00128	1	1	1	0.798	biological_process	ENSBTAG00000000892;ENSBTAG00000016661;ENSBTAG00000019293;ENSBTAG00000003366;ENSBTAG00000010069;ENSBTAG00000046409
GO:0043229	e	intracellular organelle	39/101	5987/24616	0.00153	1	1	1	0.84	cellular_component	ENSBTAG00000005998;ENSBTAG00000017367;ENSBTAG00000030913;ENSBTAG00000009471;ENSBTAG00000033902;ENSBTAG00000019979;ENSBTAG00000019293;ENSBTAG00000012406;ENSBTAG00000020007;ENSBTAG00000016061;ENSBTAG00000020826;ENSBTAG00000003366;ENSBTAG00000038125;ENSBTAG00000031889;ENSBTAG00000010069;ENSBTAG00000009933;ENSBTAG00000039601;ENSBTAG00000024182;ENSBTAG00000020538;ENSBTAG00000024185;ENSBTAG00000040155;…
GO:0046683	e	response to organophosphorus	3/101	56/24616	0.00159	1	1	1	0.84	biological_process	ENSBTAG00000019293;ENSBTAG00000010069;ENSBTAG00000046409
GO:0043227	e	membrane-bounded organelle	34/101	4930/24616	0.00161	1	1	1	0.842	cellular_component	ENSBTAG00000030913;ENSBTAG00000033902;ENSBTAG00000019979;ENSBTAG00000019293;ENSBTAG00000012406;ENSBTAG00000020007;ENSBTAG00000020826;ENSBTAG00000038125;ENSBTAG00000031889;ENSBTAG00000010069;ENSBTAG00000009933;ENSBTAG00000039601;ENSBTAG00000024182;ENSBTAG00000020538;ENSBTAG00000024185;ENSBTAG00000040155;ENSBTAG00000034918;ENSBTAG00000036257;ENSBTAG00000017409;ENSBTAG00000039492;ENSBTAG00000008182;…
GO:0002832	e	negative regulation of response to biotic stimulus	2/101	15/24616	0.00169	1	1	1	0.844	biological_process	ENSBTAG00000007881;ENSBTAG00000046580
GO:0014074	e	response to purine-containing compound	3/101	58/24616	0.00176	1	1	1	0.854	biological_process	ENSBTAG00000019293;ENSBTAG00000010069;ENSBTAG00000046409
GO:0043226	e	organelle	40/101	6258/24616	0.00182	1	1	1	0.858	cellular_component	ENSBTAG00000005998;ENSBTAG00000017367;ENSBTAG00000030913;ENSBTAG00000009471;ENSBTAG00000033902;ENSBTAG00000019979;ENSBTAG00000019293;ENSBTAG00000012406;ENSBTAG00000020007;ENSBTAG00000016061;ENSBTAG00000020826;ENSBTAG00000003366;ENSBTAG00000038125;ENSBTAG00000031889;ENSBTAG00000010069;ENSBTAG00000009933;ENSBTAG00000039601;ENSBTAG00000024182;ENSBTAG00000020538;ENSBTAG00000024185;ENSBTAG00000040155;…
GO:0051716	e	cellular response to stimulus	13/101	1255/24616	0.00186	1	1	1	0.86	biological_process	ENSBTAG00000000892;ENSBTAG00000019979;ENSBTAG00000019293;ENSBTAG00000020007;ENSBTAG00000010069;ENSBTAG00000009933;ENSBTAG00000024185;ENSBTAG00000040155;ENSBTAG00000034918;ENSBTAG00000008182;ENSBTAG00000047288;ENSBTAG00000046409;ENSBTAG00000045914
GO:0000228	e	nuclear chromosome	3/101	61/24616	0.00203	1	1	1	0.882	cellular_component	ENSBTAG00000024185;ENSBTAG00000040155;ENSBTAG00000047288
GO:0070062	e	extracellular exosome	7/101	436/24616	0.00215	1	1	1	0.896	cellular_component	ENSBTAG00000024185;ENSBTAG00000040155;ENSBTAG00000039492;ENSBTAG00000047288;ENSBTAG00000031758;ENSBTAG00000045914;ENSBTAG00000003937
GO:1903561	e	extracellular vesicle	7/101	437/24616	0.00218	1	1	1	0.896	cellular_component	ENSBTAG00000024185;ENSBTAG00000040155;ENSBTAG00000039492;ENSBTAG00000047288;ENSBTAG00000031758;ENSBTAG00000045914;ENSBTAG00000003937
GO:0043230	e	extracellular organelle	7/101	439/24616	0.00223	1	1	1	0.908	cellular_component	ENSBTAG00000024185;ENSBTAG00000040155;ENSBTAG00000039492;ENSBTAG00000047288;ENSBTAG00000031758;ENSBTAG00000045914;ENSBTAG00000003937
GO:0065010	e	extracellular membrane-bounded organelle	7/101	439/24616	0.00223	1	1	1	0.908	cellular_component	ENSBTAG00000024185;ENSBTAG00000040155;ENSBTAG00000039492;ENSBTAG00000047288;ENSBTAG00000031758;ENSBTAG00000045914;ENSBTAG00000003937
GO:0001961	e	positive regulation of cytokine-mediated signaling pathway	2/101	18/24616	0.00244	1	1	1	0.912	biological_process	ENSBTAG00000012406;ENSBTAG00000047680
GO:0060760	e	positive regulation of response to cytokine stimulus	2/101	19/24616	0.00272	1	1	1	0.932	biological_process	ENSBTAG00000012406;ENSBTAG00000047680
GO:0070887	e	cellular response to chemical stimulus	8/101	583/24616	0.00277	1	1	1	0.94	biological_process	ENSBTAG00000000892;ENSBTAG00000019979;ENSBTAG00000019293;ENSBTAG00000020007;ENSBTAG00000010069;ENSBTAG00000034918;ENSBTAG00000008182;ENSBTAG00000046409
GO:0002684	e	positive regulation of immune system process	7/101	457/24616	0.00279	1	1	1	0.94	biological_process	ENSBTAG00000000892;ENSBTAG00000012406;ENSBTAG00000016061;ENSBTAG00000003366;ENSBTAG00000018343;ENSBTAG00000047680;ENSBTAG00000046580
GO:0071310	e	cellular response to organic substance	7/101	458/24616	0.00283	1	1	1	0.94	biological_process	ENSBTAG00000000892;ENSBTAG00000019979;ENSBTAG00000019293;ENSBTAG00000020007;ENSBTAG00000010069;ENSBTAG00000034918;ENSBTAG00000046409
GO:0002683	e	negative regulation of immune system process	5/101	235/24616	0.00286	1	1	1	0.942	biological_process	ENSBTAG00000007881;ENSBTAG00000024185;ENSBTAG00000040155;ENSBTAG00000046580;ENSBTAG00000047288
GO:0044848	e	biological phase	3/101	70/24616	0.00301	1	1	1	0.942	biological_process	ENSBTAG00000024185;ENSBTAG00000040155;ENSBTAG00000047288
GO:0044424	e	intracellular part	55/101	9803/24616	0.00305	1	1	1	0.944	cellular_component	ENSBTAG00000044202;ENSBTAG00000005998;ENSBTAG00000017367;ENSBTAG00000010961;ENSBTAG00000000892;ENSBTAG00000030913;ENSBTAG00000009471;ENSBTAG00000033902;ENSBTAG00000019979;ENSBTAG00000019293;ENSBTAG00000012406;ENSBTAG00000020007;ENSBTAG00000016061;ENSBTAG00000020826;ENSBTAG00000003366;ENSBTAG00000016656;ENSBTAG00000038125;ENSBTAG00000031889;ENSBTAG00000007881;ENSBTAG00000008471;ENSBTAG00000039035;…
GO:1903900	e	regulation of viral life cycle	3/101	72/24616	0.00326	1	1	1	0.946	biological_process	ENSBTAG00000030913;ENSBTAG00000016061;ENSBTAG00000007881
GO:0045638	e	negative regulation of myeloid cell differentiation	3/101	72/24616	0.00326	1	1	1	0.946	biological_process	ENSBTAG00000024185;ENSBTAG00000040155;ENSBTAG00000047288
GO:0071417	e	cellular response to organonitrogen compound	4/101	148/24616	0.00326	1	1	1	0.946	biological_process	ENSBTAG00000019293;ENSBTAG00000020007;ENSBTAG00000010069;ENSBTAG00000046409
GO:0050792	e	regulation of viral process	3/101	73/24616	0.00339	1	1	1	0.95	biological_process	ENSBTAG00000030913;ENSBTAG00000016061;ENSBTAG00000007881
GO:0080134	e	regulation of response to stress	8/101	605/24616	0.00347	1	1	1	0.952	biological_process	ENSBTAG00000000892;ENSBTAG00000012406;ENSBTAG00000003366;ENSBTAG00000007881;ENSBTAG00000018343;ENSBTAG00000020538;ENSBTAG00000047680;ENSBTAG00000046580
GO:0032101	e	regulation of response to external stimulus	6/101	357/24616	0.00356	1	1	1	0.954	biological_process	ENSBTAG00000000892;ENSBTAG00000003366;ENSBTAG00000007881;ENSBTAG00000020538;ENSBTAG00000046580;ENSBTAG00000047821
GO:0000975	e	regulatory region DNA binding	6/101	358/24616	0.00361	1	1	1	0.954	molecular_function	ENSBTAG00000010069;ENSBTAG00000047680;ENSBTAG00000017409;ENSBTAG00000005816;ENSBTAG00000046409;ENSBTAG00000045914
GO:0001067	e	regulatory region nucleic acid binding	6/101	358/24616	0.00361	1	1	1	0.954	molecular_function	ENSBTAG00000010069;ENSBTAG00000047680;ENSBTAG00000017409;ENSBTAG00000005816;ENSBTAG00000046409;ENSBTAG00000045914
GO:0005737	e	cytoplasm	18/101	2149/24616	0.00374	1	1	1	0.96	cellular_component	ENSBTAG00000044202;ENSBTAG00000019293;ENSBTAG00000003366;ENSBTAG00000016656;ENSBTAG00000007881;ENSBTAG00000008471;ENSBTAG00000010069;ENSBTAG00000009933;ENSBTAG00000039601;ENSBTAG00000020538;ENSBTAG00000021639;ENSBTAG00000007449;ENSBTAG00000005816;ENSBTAG00000046580;ENSBTAG00000008142;ENSBTAG00000047367;ENSBTAG00000046409;ENSBTAG00000012894
GO:0033862	e	UMP kinase activity	1/101	1/24616	0.0041	1	1	1	0.96	molecular_function	ENSBTAG00000019979
GO:0009507	e	chloroplast	1/101	1/24616	0.0041	1	1	1	0.96	cellular_component	ENSBTAG00000047288
GO:0034157	e	positive regulation of toll-like receptor 7 signaling pathway	1/101	1/24616	0.0041	1	1	1	0.96	biological_process	ENSBTAG00000016061
GO:0034155	e	regulation of toll-like receptor 7 signaling pathway	1/101	1/24616	0.0041	1	1	1	0.96	biological_process	ENSBTAG00000016061
GO:0009579	e	thylakoid	1/101	1/24616	0.0041	1	1	1	0.96	cellular_component	ENSBTAG00000047288
GO:0021660	e	rhombomere 3 formation	1/101	1/24616	0.0041	1	1	1	0.96	biological_process	ENSBTAG00000046409
GO:0021666	e	rhombomere 5 formation	1/101	1/24616	0.0041	1	1	1	0.96	biological_process	ENSBTAG00000046409
GO:0061501	e	cyclic-GMP-AMP synthase activity	1/101	1/24616	0.0041	1	1	1	0.96	molecular_function	ENSBTAG00000000892
GO:0009597	e	detection of virus	1/101	1/24616	0.0041	1	1	1	0.96	biological_process	ENSBTAG00000003366
GO:0021594	e	rhombomere formation	1/101	1/24616	0.0041	1	1	1	0.96	biological_process	ENSBTAG00000046409
GO:0034342	e	response to type III interferon	1/101	1/24616	0.0041	1	1	1	0.96	biological_process	ENSBTAG00000030913
GO:0034165	e	positive regulation of toll-like receptor 9 signaling pathway	1/101	1/24616	0.0041	1	1	1	0.96	biological_process	ENSBTAG00000016061
GO:0034127	e	regulation of MyD88-independent toll-like receptor signaling pathway	1/101	1/24616	0.0041	1	1	1	0.96	biological_process	ENSBTAG00000047680
GO:0035272	e	exocrine system development	1/101	1/24616	0.0041	1	1	1	0.96	biological_process	ENSBTAG00000000279
GO:0030354	e	melanin-concentrating hormone activity	1/101	1/24616	0.0041	1	1	1	0.96	molecular_function	ENSBTAG00000013008
GO:0009506	e	plasmodesma	1/101	1/24616	0.0041	1	1	1	0.96	cellular_component	ENSBTAG00000047288
GO:0072303	e	positive regulation of glomerular metanephric mesangial cell proliferation	1/101	1/24616	0.0041	1	1	1	0.96	biological_process	ENSBTAG00000010069
GO:0003692	e	left-handed Z-DNA binding	1/101	1/24616	0.0041	1	1	1	0.96	molecular_function	ENSBTAG00000012406
GO:1900245	e	positive regulation of MDA-5 signaling pathway	1/101	1/24616	0.0041	1	1	1	0.96	biological_process	ENSBTAG00000046580
GO:0097310	e	cap2 mRNA methylation	1/101	1/24616	0.0041	1	1	1	0.96	biological_process	ENSBTAG00000047367
GO:0009536	e	plastid	1/101	1/24616	0.0041	1	1	1	0.96	cellular_component	ENSBTAG00000047288
GO:0071506	e	cellular response to mycophenolic acid	1/101	1/24616	0.0041	1	1	1	0.96	biological_process	ENSBTAG00000010069
GO:0071505	e	response to mycophenolic acid	1/101	1/24616	0.0041	1	1	1	0.96	biological_process	ENSBTAG00000010069
GO:0019785	e	ISG15-specific protease activity	1/101	1/24616	0.0041	1	1	1	0.96	molecular_function	ENSBTAG00000016661
GO:0019782	e	ISG15 activating enzyme activity	1/101	1/24616	0.0041	1	1	1	0.96	molecular_function	ENSBTAG00000012335
GO:0016570	e	histone modification	5/101	259/24616	0.00433	1	1	1	1	biological_process	ENSBTAG00000009933;ENSBTAG00000024185;ENSBTAG00000040155;ENSBTAG00000047288;ENSBTAG00000019530
GO:0034097	e	response to cytokine	4/101	162/24616	0.0045	1	1	1	1	biological_process	ENSBTAG00000030913;ENSBTAG00000008471;ENSBTAG00000034918;ENSBTAG00000011343
GO:0016569	e	covalent chromatin modification	5/101	262/24616	0.00454	1	1	1	1	biological_process	ENSBTAG00000009933;ENSBTAG00000024185;ENSBTAG00000040155;ENSBTAG00000047288;ENSBTAG00000019530
GO:0009190	e	cyclic nucleotide biosynthetic process	2/101	25/24616	0.0047	1	1	1	1	biological_process	ENSBTAG00000000892;ENSBTAG00000003253
GO:0065003	e	macromolecular complex assembly	9/101	798/24616	0.00555	1	1	1	1	biological_process	ENSBTAG00000005998;ENSBTAG00000031889;ENSBTAG00000024182;ENSBTAG00000024185;ENSBTAG00000040155;ENSBTAG00000039492;ENSBTAG00000047288;ENSBTAG00000031758;ENSBTAG00000045914
GO:0000979	e	RNA polymerase II core promoter sequence-specific DNA binding	2/101	28/24616	0.00588	1	1	1	1	molecular_function	ENSBTAG00000047680;ENSBTAG00000045914
GO:1901701	e	cellular response to oxygen-containing compound	5/101	279/24616	0.00591	1	1	1	1	biological_process	ENSBTAG00000019979;ENSBTAG00000019293;ENSBTAG00000020007;ENSBTAG00000010069;ENSBTAG00000046409
GO:0043566	e	structure-specific DNA binding	4/101	176/24616	0.00602	1	1	1	1	molecular_function	ENSBTAG00000012406;ENSBTAG00000003366;ENSBTAG00000003947;ENSBTAG00000045914
GO:0006338	e	chromatin remodeling	3/101	90/24616	0.00608	1	1	1	1	biological_process	ENSBTAG00000024185;ENSBTAG00000040155;ENSBTAG00000047288
GO:0006461	e	protein complex assembly	8/101	668/24616	0.00625	1	1	1	1	biological_process	ENSBTAG00000031889;ENSBTAG00000024182;ENSBTAG00000024185;ENSBTAG00000040155;ENSBTAG00000039492;ENSBTAG00000047288;ENSBTAG00000031758;ENSBTAG00000045914
GO:0034121	e	regulation of toll-like receptor signaling pathway	2/101	29/24616	0.0063	1	1	1	1	biological_process	ENSBTAG00000016061;ENSBTAG00000047680
GO:0006955	e	immune response	6/101	404/24616	0.00645	1	1	1	1	biological_process	ENSBTAG00000008471;ENSBTAG00000047680;ENSBTAG00000037527;ENSBTAG00000039861;ENSBTAG00000008142;ENSBTAG00000018994
GO:0000982	e	transcription factor activity, RNA polymerase II core promoter proximal region sequence-specific binding	3/101	92/24616	0.00646	1	1	1	1	molecular_function	ENSBTAG00000010069;ENSBTAG00000047680;ENSBTAG00000017409
GO:0000976	e	transcription regulatory region sequence-specific DNA binding	4/101	180/24616	0.00651	1	1	1	1	molecular_function	ENSBTAG00000010069;ENSBTAG00000047680;ENSBTAG00000017409;ENSBTAG00000045914
GO:0043903	e	regulation of symbiosis, encompassing mutualism through parasitism	3/101	94/24616	0.00686	1	1	1	1	biological_process	ENSBTAG00000030913;ENSBTAG00000016061;ENSBTAG00000007881
GO:0035639	e	purine ribonucleoside triphosphate binding	14/101	1602/24616	0.00687	1	1	1	1	molecular_function	ENSBTAG00000000892;ENSBTAG00000030913;ENSBTAG00000003366;ENSBTAG00000001143;ENSBTAG00000008471;ENSBTAG00000039035;ENSBTAG00000037527;ENSBTAG00000000279;ENSBTAG00000039861;ENSBTAG00000046580;ENSBTAG00000012335;ENSBTAG00000008142;ENSBTAG00000003937;ENSBTAG00000021452
GO:0032550	e	purine ribonucleoside binding	14/101	1608/24616	0.00703	1	1	1	1	molecular_function	ENSBTAG00000000892;ENSBTAG00000030913;ENSBTAG00000003366;ENSBTAG00000001143;ENSBTAG00000008471;ENSBTAG00000039035;ENSBTAG00000037527;ENSBTAG00000000279;ENSBTAG00000039861;ENSBTAG00000046580;ENSBTAG00000012335;ENSBTAG00000008142;ENSBTAG00000003937;ENSBTAG00000021452
GO:0001883	e	purine nucleoside binding	14/101	1609/24616	0.00705	1	1	1	1	molecular_function	ENSBTAG00000000892;ENSBTAG00000030913;ENSBTAG00000003366;ENSBTAG00000001143;ENSBTAG00000008471;ENSBTAG00000039035;ENSBTAG00000037527;ENSBTAG00000000279;ENSBTAG00000039861;ENSBTAG00000046580;ENSBTAG00000012335;ENSBTAG00000008142;ENSBTAG00000003937;ENSBTAG00000021452
GO:0032549	e	ribonucleoside binding	14/101	1612/24616	0.00714	1	1	1	1	molecular_function	ENSBTAG00000000892;ENSBTAG00000030913;ENSBTAG00000003366;ENSBTAG00000001143;ENSBTAG00000008471;ENSBTAG00000039035;ENSBTAG00000037527;ENSBTAG00000000279;ENSBTAG00000039861;ENSBTAG00000046580;ENSBTAG00000012335;ENSBTAG00000008142;ENSBTAG00000003937;ENSBTAG00000021452
GO:0001882	e	nucleoside binding	14/101	1619/24616	0.00733	1	1	1	1	molecular_function	ENSBTAG00000000892;ENSBTAG00000030913;ENSBTAG00000003366;ENSBTAG00000001143;ENSBTAG00000008471;ENSBTAG00000039035;ENSBTAG00000037527;ENSBTAG00000000279;ENSBTAG00000039861;ENSBTAG00000046580;ENSBTAG00000012335;ENSBTAG00000008142;ENSBTAG00000003937;ENSBTAG00000021452
GO:0009187	e	cyclic nucleotide metabolic process	2/101	32/24616	0.00763	1	1	1	1	biological_process	ENSBTAG00000000892;ENSBTAG00000003253
GO:0032555	e	purine ribonucleotide binding	14/101	1629/24616	0.00763	1	1	1	1	molecular_function	ENSBTAG00000000892;ENSBTAG00000030913;ENSBTAG00000003366;ENSBTAG00000001143;ENSBTAG00000008471;ENSBTAG00000039035;ENSBTAG00000037527;ENSBTAG00000000279;ENSBTAG00000039861;ENSBTAG00000046580;ENSBTAG00000012335;ENSBTAG00000008142;ENSBTAG00000003937;ENSBTAG00000021452
GO:0032553	e	ribonucleotide binding	14/101	1640/24616	0.00798	1	1	1	1	molecular_function	ENSBTAG00000000892;ENSBTAG00000030913;ENSBTAG00000003366;ENSBTAG00000001143;ENSBTAG00000008471;ENSBTAG00000039035;ENSBTAG00000037527;ENSBTAG00000000279;ENSBTAG00000039861;ENSBTAG00000046580;ENSBTAG00000012335;ENSBTAG00000008142;ENSBTAG00000003937;ENSBTAG00000021452
GO:0036451	e	cap mRNA methylation	1/101	2/24616	0.00819	1	1	1	1	biological_process	ENSBTAG00000047367
GO:0009041	e	uridylate kinase activity	1/101	2/24616	0.00819	1	1	1	1	molecular_function	ENSBTAG00000019979
GO:0017172	e	cysteine dioxygenase activity	1/101	2/24616	0.00819	1	1	1	1	molecular_function	ENSBTAG00000048058
GO:0019002	e	GMP binding	1/101	2/24616	0.00819	1	1	1	1	molecular_function	ENSBTAG00000000279
GO:0072126	e	positive regulation of glomerular mesangial cell proliferation	1/101	2/24616	0.00819	1	1	1	1	biological_process	ENSBTAG00000010069
GO:0051097	e	negative regulation of helicase activity	1/101	2/24616	0.00819	1	1	1	1	biological_process	ENSBTAG00000007881
GO:0009414	e	response to water deprivation	1/101	2/24616	0.00819	1	1	1	1	biological_process	ENSBTAG00000047288
GO:0034163	e	regulation of toll-like receptor 9 signaling pathway	1/101	2/24616	0.00819	1	1	1	1	biological_process	ENSBTAG00000016061
GO:0034124	e	regulation of MyD88-dependent toll-like receptor signaling pathway	1/101	2/24616	0.00819	1	1	1	1	biological_process	ENSBTAG00000047680
GO:1901724	e	positive regulation of cell proliferation involved in kidney development	1/101	2/24616	0.00819	1	1	1	1	biological_process	ENSBTAG00000010069
GO:2000553	e	positive regulation of T-helper 2 cell cytokine production	1/101	2/24616	0.00819	1	1	1	1	biological_process	ENSBTAG00000016061
GO:2000551	e	regulation of T-helper 2 cell cytokine production	1/101	2/24616	0.00819	1	1	1	1	biological_process	ENSBTAG00000016061
GO:0072301	e	regulation of metanephric glomerular mesangial cell proliferation	1/101	2/24616	0.00819	1	1	1	1	biological_process	ENSBTAG00000010069
GO:0039533	e	regulation of MDA-5 signaling pathway	1/101	2/24616	0.00819	1	1	1	1	biological_process	ENSBTAG00000046580
GO:0039534	e	negative regulation of MDA-5 signaling pathway	1/101	2/24616	0.00819	1	1	1	1	biological_process	ENSBTAG00000046580
GO:1900246	e	positive regulation of RIG-I signaling pathway	1/101	2/24616	0.00819	1	1	1	1	biological_process	ENSBTAG00000046580
GO:0010457	e	centriole-centriole cohesion	1/101	2/24616	0.00819	1	1	1	1	biological_process	ENSBTAG00000009471
GO:0004483	e	mRNA (nucleoside-2'-O-)-methyltransferase activity	1/101	2/24616	0.00819	1	1	1	1	molecular_function	ENSBTAG00000047367
GO:0017076	e	purine nucleotide binding	14/101	1649/24616	0.00828	1	1	1	1	molecular_function	ENSBTAG00000000892;ENSBTAG00000030913;ENSBTAG00000003366;ENSBTAG00000001143;ENSBTAG00000008471;ENSBTAG00000039035;ENSBTAG00000037527;ENSBTAG00000000279;ENSBTAG00000039861;ENSBTAG00000046580;ENSBTAG00000012335;ENSBTAG00000008142;ENSBTAG00000003937;ENSBTAG00000021452
GO:1903707	e	negative regulation of hemopoiesis	3/101	101/24616	0.00835	1	1	1	1	biological_process	ENSBTAG00000024185;ENSBTAG00000040155;ENSBTAG00000047288
GO:0048168	e	regulation of neuronal synaptic plasticity	2/101	34/24616	0.00858	1	1	1	1	biological_process	ENSBTAG00000010069;ENSBTAG00000046409
GO:0032870	e	cellular response to hormone stimulus	3/101	105/24616	0.00929	1	1	1	1	biological_process	ENSBTAG00000019293;ENSBTAG00000010069;ENSBTAG00000046409
GO:0043231	e	intracellular membrane-bounded organelle	30/101	4650/24616	0.0101	1	1	1	1	cellular_component	ENSBTAG00000030913;ENSBTAG00000033902;ENSBTAG00000019979;ENSBTAG00000019293;ENSBTAG00000012406;ENSBTAG00000020007;ENSBTAG00000020826;ENSBTAG00000038125;ENSBTAG00000031889;ENSBTAG00000010069;ENSBTAG00000009933;ENSBTAG00000039601;ENSBTAG00000024182;ENSBTAG00000020538;ENSBTAG00000034918;ENSBTAG00000036257;ENSBTAG00000017409;ENSBTAG00000039492;ENSBTAG00000008182;ENSBTAG00000030274;ENSBTAG00000002398;…
GO:0009725	e	response to hormone	4/101	205/24616	0.0102	1	1	1	1	biological_process	ENSBTAG00000019293;ENSBTAG00000010069;ENSBTAG00000046409;ENSBTAG00000045914
GO:0007049	e	cell cycle	3/101	109/24616	0.0103	1	1	1	1	biological_process	ENSBTAG00000024185;ENSBTAG00000040155;ENSBTAG00000047288
GO:0002699	e	positive regulation of immune effector process	3/101	110/24616	0.0105	1	1	1	1	biological_process	ENSBTAG00000016061;ENSBTAG00000018343;ENSBTAG00000046580
GO:0001819	e	positive regulation of cytokine production	4/101	208/24616	0.0107	1	1	1	1	biological_process	ENSBTAG00000016061;ENSBTAG00000003366;ENSBTAG00000047680;ENSBTAG00000046580
GO:0016779	e	nucleotidyltransferase activity	3/101	111/24616	0.0108	1	1	1	1	molecular_function	ENSBTAG00000000892;ENSBTAG00000037527;ENSBTAG00000039861
GO:0032587	e	ruffle membrane	2/101	39/24616	0.0112	1	1	1	1	cellular_component	ENSBTAG00000017367;ENSBTAG00000003366
GO:0032091	e	negative regulation of protein binding	2/101	40/24616	0.0117	1	1	1	1	biological_process	ENSBTAG00000007881;ENSBTAG00000034918
GO:0035284	e	brain segmentation	1/101	3/24616	0.0123	1	1	1	1	biological_process	ENSBTAG00000046409
GO:0003726	e	double-stranded RNA adenosine deaminase activity	1/101	3/24616	0.0123	1	1	1	1	molecular_function	ENSBTAG00000012406
GO:0050689	e	negative regulation of defense response to virus by host	1/101	3/24616	0.0123	1	1	1	1	biological_process	ENSBTAG00000007881
GO:0039529	e	RIG-I signaling pathway	1/101	3/24616	0.0123	1	1	1	1	biological_process	ENSBTAG00000003366
GO:0039528	e	cytoplasmic pattern recognition receptor signaling pathway in response to virus	1/101	3/24616	0.0123	1	1	1	1	biological_process	ENSBTAG00000003366
GO:0009415	e	response to water	1/101	3/24616	0.0123	1	1	1	1	biological_process	ENSBTAG00000047288
GO:0034340	e	response to type I interferon	1/101	3/24616	0.0123	1	1	1	1	biological_process	ENSBTAG00000030913
GO:0071895	e	odontoblast differentiation	1/101	3/24616	0.0123	1	1	1	1	biological_process	ENSBTAG00000017409
GO:0003418	e	growth plate cartilage chondrocyte differentiation	1/101	3/24616	0.0123	1	1	1	1	biological_process	ENSBTAG00000003253
GO:0003419	e	growth plate cartilage chondrocyte proliferation	1/101	3/24616	0.0123	1	1	1	1	biological_process	ENSBTAG00000003253
GO:0032608	e	interferon-beta production	1/101	3/24616	0.0123	1	1	1	1	biological_process	ENSBTAG00000047680
GO:0042412	e	taurine biosynthetic process	1/101	3/24616	0.0123	1	1	1	1	biological_process	ENSBTAG00000048058
GO:0039532	e	negative regulation of viral-induced cytoplasmic pattern recognition receptor signaling pathway	1/101	3/24616	0.0123	1	1	1	1	biological_process	ENSBTAG00000046580
GO:0039536	e	negative regulation of RIG-I signaling pathway	1/101	3/24616	0.0123	1	1	1	1	biological_process	ENSBTAG00000046580
GO:0042296	e	ISG15 transferase activity	1/101	3/24616	0.0123	1	1	1	1	molecular_function	ENSBTAG00000020538
GO:0032606	e	type I interferon production	1/101	3/24616	0.0123	1	1	1	1	biological_process	ENSBTAG00000047680
GO:0004839	e	ubiquitin activating enzyme activity	1/101	3/24616	0.0123	1	1	1	1	molecular_function	ENSBTAG00000012335
GO:0001046	e	core promoter sequence-specific DNA binding	2/101	41/24616	0.0123	1	1	1	1	molecular_function	ENSBTAG00000047680;ENSBTAG00000045914
GO:0043933	e	macromolecular complex subunit organization	12/101	1377/24616	0.0137	1	1	1	1	biological_process	ENSBTAG00000005998;ENSBTAG00000031889;ENSBTAG00000009933;ENSBTAG00000024182;ENSBTAG00000024185;ENSBTAG00000040155;ENSBTAG00000039492;ENSBTAG00000047288;ENSBTAG00000031758;ENSBTAG00000019530;ENSBTAG00000045914;ENSBTAG00000003937
GO:0035914	e	skeletal muscle cell differentiation	2/101	44/24616	0.0141	1	1	1	1	biological_process	ENSBTAG00000010069;ENSBTAG00000046409
GO:0071822	e	protein complex subunit organization	9/101	937/24616	0.0149	1	1	1	1	biological_process	ENSBTAG00000031889;ENSBTAG00000024182;ENSBTAG00000024185;ENSBTAG00000040155;ENSBTAG00000039492;ENSBTAG00000047288;ENSBTAG00000031758;ENSBTAG00000045914;ENSBTAG00000003937
GO:0044212	e	transcription regulatory region DNA binding	5/101	351/24616	0.0149	1	1	1	1	molecular_function	ENSBTAG00000010069;ENSBTAG00000047680;ENSBTAG00000017409;ENSBTAG00000046409;ENSBTAG00000045914
GO:0005654	e	nucleoplasm	4/101	231/24616	0.0152	1	1	1	1	cellular_component	ENSBTAG00000024185;ENSBTAG00000040155;ENSBTAG00000047288;ENSBTAG00000045914
GO:0005694	e	chromosome	3/101	127/24616	0.0155	1	1	1	1	cellular_component	ENSBTAG00000024185;ENSBTAG00000040155;ENSBTAG00000047288
GO:0010243	e	response to organonitrogen compound	4/101	234/24616	0.0159	1	1	1	1	biological_process	ENSBTAG00000019293;ENSBTAG00000020007;ENSBTAG00000010069;ENSBTAG00000046409
GO:0016568	e	chromatin modification	5/101	357/24616	0.0159	1	1	1	1	biological_process	ENSBTAG00000009933;ENSBTAG00000024185;ENSBTAG00000040155;ENSBTAG00000047288;ENSBTAG00000019530
GO:0071359	e	cellular response to dsRNA	1/101	4/24616	0.0163	1	1	1	1	biological_process	ENSBTAG00000000892
GO:0051708	e	intracellular protein transport in other organism involved in symbiotic interaction	1/101	4/24616	0.0163	1	1	1	1	biological_process	ENSBTAG00000007881
GO:0007099	e	centriole replication	1/101	4/24616	0.0163	1	1	1	1	biological_process	ENSBTAG00000009471
GO:0004127	e	cytidylate kinase activity	1/101	4/24616	0.0163	1	1	1	1	molecular_function	ENSBTAG00000019979
GO:0051864	e	histone demethylase activity (H3-K36 specific)	1/101	4/24616	0.0163	1	1	1	1	molecular_function	ENSBTAG00000019530
GO:0046439	e	L-cysteine metabolic process	1/101	4/24616	0.0163	1	1	1	1	biological_process	ENSBTAG00000048058
GO:0019060	e	intracellular transport of viral protein in host cell	1/101	4/24616	0.0163	1	1	1	1	biological_process	ENSBTAG00000007881
GO:0071360	e	cellular response to exogenous dsRNA	1/101	4/24616	0.0163	1	1	1	1	biological_process	ENSBTAG00000000892
GO:0021612	e	facial nerve structural organization	1/101	4/24616	0.0163	1	1	1	1	biological_process	ENSBTAG00000046409
GO:0070544	e	histone H3-K36 demethylation	1/101	4/24616	0.0163	1	1	1	1	biological_process	ENSBTAG00000019530
GO:0039531	e	regulation of viral-induced cytoplasmic pattern recognition receptor signaling pathway	1/101	4/24616	0.0163	1	1	1	1	biological_process	ENSBTAG00000046580
GO:0039535	e	regulation of RIG-I signaling pathway	1/101	4/24616	0.0163	1	1	1	1	biological_process	ENSBTAG00000046580
GO:0030581	e	symbiont intracellular protein transport in host	1/101	4/24616	0.0163	1	1	1	1	biological_process	ENSBTAG00000007881
GO:0080009	e	mRNA methylation	1/101	4/24616	0.0163	1	1	1	1	biological_process	ENSBTAG00000047367
GO:0071504	e	cellular response to heparin	1/101	4/24616	0.0163	1	1	1	1	biological_process	ENSBTAG00000010069
GO:0071503	e	response to heparin	1/101	4/24616	0.0163	1	1	1	1	biological_process	ENSBTAG00000010069
GO:0001101	e	response to acid chemical	3/101	130/24616	0.0165	1	1	1	1	biological_process	ENSBTAG00000020007;ENSBTAG00000010069;ENSBTAG00000047288
GO:1901700	e	response to oxygen-containing compound	6/101	496/24616	0.0165	1	1	1	1	biological_process	ENSBTAG00000019979;ENSBTAG00000019293;ENSBTAG00000020007;ENSBTAG00000010069;ENSBTAG00000047288;ENSBTAG00000046409
GO:0005525	e	GTP binding	5/101	362/24616	0.0168	1	1	1	1	molecular_function	ENSBTAG00000000892;ENSBTAG00000030913;ENSBTAG00000001143;ENSBTAG00000008471;ENSBTAG00000000279
GO:0001959	e	regulation of cytokine-mediated signaling pathway	2/101	49/24616	0.0173	1	1	1	1	biological_process	ENSBTAG00000012406;ENSBTAG00000047680
GO:0002698	e	negative regulation of immune effector process	2/101	51/24616	0.0187	1	1	1	1	biological_process	ENSBTAG00000007881;ENSBTAG00000046580
GO:0071495	e	cellular response to endogenous stimulus	4/101	249/24616	0.0194	1	1	1	1	biological_process	ENSBTAG00000019293;ENSBTAG00000020007;ENSBTAG00000010069;ENSBTAG00000046409
GO:0060249	e	anatomical structure homeostasis	3/101	139/24616	0.0196	1	1	1	1	biological_process	ENSBTAG00000024185;ENSBTAG00000040155;ENSBTAG00000047288
GO:0032561	e	guanyl ribonucleotide binding	5/101	378/24616	0.0199	1	1	1	1	molecular_function	ENSBTAG00000000892;ENSBTAG00000030913;ENSBTAG00000001143;ENSBTAG00000008471;ENSBTAG00000000279
GO:0004386	e	helicase activity	3/101	140/24616	0.02	1	1	1	1	molecular_function	ENSBTAG00000003366;ENSBTAG00000046580;ENSBTAG00000008142
GO:0019001	e	guanyl nucleotide binding	5/101	379/24616	0.0201	1	1	1	1	molecular_function	ENSBTAG00000000892;ENSBTAG00000030913;ENSBTAG00000001143;ENSBTAG00000008471;ENSBTAG00000000279
GO:0098534	e	centriole assembly	1/101	5/24616	0.0203	1	1	1	1	biological_process	ENSBTAG00000009471
GO:0014037	e	Schwann cell differentiation	1/101	5/24616	0.0203	1	1	1	1	biological_process	ENSBTAG00000046409
GO:0008174	e	mRNA methyltransferase activity	1/101	5/24616	0.0203	1	1	1	1	molecular_function	ENSBTAG00000047367
GO:0003413	e	chondrocyte differentiation involved in endochondral bone morphogenesis	1/101	5/24616	0.0203	1	1	1	1	biological_process	ENSBTAG00000003253
GO:0000290	e	deadenylation-dependent decapping of nuclear-transcribed mRNA	1/101	5/24616	0.0203	1	1	1	1	biological_process	ENSBTAG00000005998
GO:0035767	e	endothelial cell chemotaxis	1/101	5/24616	0.0203	1	1	1	1	biological_process	ENSBTAG00000019293
GO:0072300	e	positive regulation of metanephric glomerulus development	1/101	5/24616	0.0203	1	1	1	1	biological_process	ENSBTAG00000010069
GO:0031988	e	membrane-bounded vesicle	8/101	826/24616	0.0204	1	1	1	1	cellular_component	ENSBTAG00000020826;ENSBTAG00000024185;ENSBTAG00000040155;ENSBTAG00000039492;ENSBTAG00000047288;ENSBTAG00000031758;ENSBTAG00000045914;ENSBTAG00000003937
GO:0060759	e	regulation of response to cytokine stimulus	2/101	54/24616	0.0208	1	1	1	1	biological_process	ENSBTAG00000012406;ENSBTAG00000047680
GO:0097367	e	carbohydrate derivative binding	14/101	1846/24616	0.0219	1	1	1	1	molecular_function	ENSBTAG00000000892;ENSBTAG00000030913;ENSBTAG00000003366;ENSBTAG00000001143;ENSBTAG00000008471;ENSBTAG00000039035;ENSBTAG00000037527;ENSBTAG00000000279;ENSBTAG00000039861;ENSBTAG00000046580;ENSBTAG00000012335;ENSBTAG00000008142;ENSBTAG00000003937;ENSBTAG00000021452
GO:0045637	e	regulation of myeloid cell differentiation	3/101	145/24616	0.0219	1	1	1	1	biological_process	ENSBTAG00000024185;ENSBTAG00000040155;ENSBTAG00000047288
GO:0043330	e	response to exogenous dsRNA	2/101	56/24616	0.0222	1	1	1	1	biological_process	ENSBTAG00000000892;ENSBTAG00000003366
GO:0043331	e	response to dsRNA	2/101	57/24616	0.023	1	1	1	1	biological_process	ENSBTAG00000000892;ENSBTAG00000003366
GO:0003700	e	transcription factor activity, sequence-specific DNA binding	8/101	851/24616	0.0238	1	1	1	1	molecular_function	ENSBTAG00000019293;ENSBTAG00000010069;ENSBTAG00000047680;ENSBTAG00000036257;ENSBTAG00000017409;ENSBTAG00000008182;ENSBTAG00000005816;ENSBTAG00000046409
GO:0032102	e	negative regulation of response to external stimulus	3/101	150/24616	0.0239	1	1	1	1	biological_process	ENSBTAG00000007881;ENSBTAG00000046580;ENSBTAG00000047821
GO:0001071	e	nucleic acid binding transcription factor activity	8/101	852/24616	0.024	1	1	1	1	molecular_function	ENSBTAG00000019293;ENSBTAG00000010069;ENSBTAG00000047680;ENSBTAG00000036257;ENSBTAG00000017409;ENSBTAG00000008182;ENSBTAG00000005816;ENSBTAG00000046409
GO:0080184	e	response to phenylpropanoid	1/101	6/24616	0.0244	1	1	1	1	biological_process	ENSBTAG00000016661
GO:0035634	e	response to stilbenoid	1/101	6/24616	0.0244	1	1	1	1	biological_process	ENSBTAG00000016661
GO:0072298	e	regulation of metanephric glomerulus development	1/101	6/24616	0.0244	1	1	1	1	biological_process	ENSBTAG00000010069
GO:0072124	e	regulation of glomerular mesangial cell proliferation	1/101	6/24616	0.0244	1	1	1	1	biological_process	ENSBTAG00000010069
GO:0051095	e	regulation of helicase activity	1/101	6/24616	0.0244	1	1	1	1	biological_process	ENSBTAG00000007881
GO:0032480	e	negative regulation of type I interferon production	1/101	6/24616	0.0244	1	1	1	1	biological_process	ENSBTAG00000046580
GO:0035457	e	cellular response to interferon-alpha	1/101	6/24616	0.0244	1	1	1	1	biological_process	ENSBTAG00000034918
GO:0098586	e	cellular response to virus	1/101	6/24616	0.0244	1	1	1	1	biological_process	ENSBTAG00000003366
GO:0007168	e	receptor guanylyl cyclase signaling pathway	1/101	6/24616	0.0244	1	1	1	1	biological_process	ENSBTAG00000003253
GO:0002218	e	activation of innate immune response	2/101	61/24616	0.0261	1	1	1	1	biological_process	ENSBTAG00000000892;ENSBTAG00000003366
GO:0009719	e	response to endogenous stimulus	5/101	408/24616	0.0265	1	1	1	1	biological_process	ENSBTAG00000019293;ENSBTAG00000020007;ENSBTAG00000010069;ENSBTAG00000046409;ENSBTAG00000045914
GO:0022607	e	cellular component assembly	10/101	1137/24616	0.0267	1	1	1	1	biological_process	ENSBTAG00000005998;ENSBTAG00000009471;ENSBTAG00000031889;ENSBTAG00000024182;ENSBTAG00000024185;ENSBTAG00000040155;ENSBTAG00000039492;ENSBTAG00000047288;ENSBTAG00000031758;ENSBTAG00000045914
GO:0021604	e	cranial nerve structural organization	1/101	7/24616	0.0284	1	1	1	1	biological_process	ENSBTAG00000046409
GO:0016556	e	mRNA modification	1/101	7/24616	0.0284	1	1	1	1	biological_process	ENSBTAG00000047367
GO:0035456	e	response to interferon-beta	1/101	7/24616	0.0284	1	1	1	1	biological_process	ENSBTAG00000011343
GO:0090193	e	positive regulation of glomerulus development	1/101	7/24616	0.0284	1	1	1	1	biological_process	ENSBTAG00000010069
GO:1901265	e	nucleoside phosphate binding	15/101	2070/24616	0.0289	1	1	1	1	molecular_function	ENSBTAG00000000892;ENSBTAG00000030913;ENSBTAG00000003366;ENSBTAG00000016656;ENSBTAG00000001143;ENSBTAG00000008471;ENSBTAG00000039035;ENSBTAG00000037527;ENSBTAG00000000279;ENSBTAG00000039861;ENSBTAG00000046580;ENSBTAG00000012335;ENSBTAG00000008142;ENSBTAG00000003937;ENSBTAG00000021452
GO:0000166	e	nucleotide binding	15/101	2070/24616	0.0289	1	1	1	1	molecular_function	ENSBTAG00000000892;ENSBTAG00000030913;ENSBTAG00000003366;ENSBTAG00000016656;ENSBTAG00000001143;ENSBTAG00000008471;ENSBTAG00000039035;ENSBTAG00000037527;ENSBTAG00000000279;ENSBTAG00000039861;ENSBTAG00000046580;ENSBTAG00000012335;ENSBTAG00000008142;ENSBTAG00000003937;ENSBTAG00000021452
GO:0001047	e	core promoter binding	2/101	65/24616	0.0293	1	1	1	1	molecular_function	ENSBTAG00000047680;ENSBTAG00000045914
GO:0031982	e	vesicle	8/101	900/24616	0.0318	1	1	1	1	cellular_component	ENSBTAG00000020826;ENSBTAG00000024185;ENSBTAG00000040155;ENSBTAG00000039492;ENSBTAG00000047288;ENSBTAG00000031758;ENSBTAG00000045914;ENSBTAG00000003937
GO:0035924	e	cellular response to vascular endothelial growth factor stimulus	1/101	8/24616	0.0324	1	1	1	1	biological_process	ENSBTAG00000019293
GO:0033962	e	cytoplasmic mRNA processing body assembly	1/101	8/24616	0.0324	1	1	1	1	biological_process	ENSBTAG00000005998
GO:0002726	e	positive regulation of T cell cytokine production	1/101	8/24616	0.0324	1	1	1	1	biological_process	ENSBTAG00000016061
GO:1901722	e	regulation of cell proliferation involved in kidney development	1/101	8/24616	0.0324	1	1	1	1	biological_process	ENSBTAG00000010069
GO:0021707	e	cerebellar granule cell differentiation	1/101	8/24616	0.0324	1	1	1	1	biological_process	ENSBTAG00000047821
GO:0007268	e	synaptic transmission	3/101	169/24616	0.0325	1	1	1	1	biological_process	ENSBTAG00000019293;ENSBTAG00000013008;ENSBTAG00000047821
GO:1901293	e	nucleoside phosphate biosynthetic process	3/101	171/24616	0.0335	1	1	1	1	biological_process	ENSBTAG00000000892;ENSBTAG00000019979;ENSBTAG00000003253
GO:0002708	e	positive regulation of lymphocyte mediated immunity	2/101	70/24616	0.0336	1	1	1	1	biological_process	ENSBTAG00000016061;ENSBTAG00000018343
GO:0043902	e	positive regulation of multi-organism process	2/101	71/24616	0.0345	1	1	1	1	biological_process	ENSBTAG00000007881;ENSBTAG00000046580
GO:0051213	e	dioxygenase activity	2/101	72/24616	0.0354	1	1	1	1	molecular_function	ENSBTAG00000048058;ENSBTAG00000019530
GO:0001817	e	regulation of cytokine production	4/101	303/24616	0.0363	1	1	1	1	biological_process	ENSBTAG00000016061;ENSBTAG00000003366;ENSBTAG00000047680;ENSBTAG00000046580
GO:0007622	e	rhythmic behavior	1/101	9/24616	0.0363	1	1	1	1	biological_process	ENSBTAG00000046409
GO:0031256	e	leading edge membrane	2/101	75/24616	0.0381	1	1	1	1	cellular_component	ENSBTAG00000017367;ENSBTAG00000003366
GO:0031348	e	negative regulation of defense response	2/101	75/24616	0.0381	1	1	1	1	biological_process	ENSBTAG00000007881;ENSBTAG00000046580
GO:0030217	e	T cell differentiation	2/101	75/24616	0.0381	1	1	1	1	biological_process	ENSBTAG00000016061;ENSBTAG00000010069
GO:0051100	e	negative regulation of binding	2/101	76/24616	0.039	1	1	1	1	biological_process	ENSBTAG00000007881;ENSBTAG00000034918
GO:0002705	e	positive regulation of leukocyte mediated immunity	2/101	76/24616	0.039	1	1	1	1	biological_process	ENSBTAG00000016061;ENSBTAG00000018343
GO:0005524	e	ATP binding	10/101	1263/24616	0.0393	1	1	1	1	molecular_function	ENSBTAG00000000892;ENSBTAG00000003366;ENSBTAG00000039035;ENSBTAG00000037527;ENSBTAG00000039861;ENSBTAG00000046580;ENSBTAG00000012335;ENSBTAG00000008142;ENSBTAG00000003937;ENSBTAG00000021452
GO:0005488	e	binding	49/101	9386/24616	0.0395	1	1	1	1	molecular_function	ENSBTAG00000017367;ENSBTAG00000000892;ENSBTAG00000030913;ENSBTAG00000009471;ENSBTAG00000019293;ENSBTAG00000005699;ENSBTAG00000012406;ENSBTAG00000020007;ENSBTAG00000016061;ENSBTAG00000003366;ENSBTAG00000016656;ENSBTAG00000038125;ENSBTAG00000031889;ENSBTAG00000007881;ENSBTAG00000001143;ENSBTAG00000008471;ENSBTAG00000019754;ENSBTAG00000039035;ENSBTAG00000010069;ENSBTAG00000009933;ENSBTAG00000024182;…
GO:0048167	e	regulation of synaptic plasticity	2/101	77/24616	0.04	1	1	1	1	biological_process	ENSBTAG00000010069;ENSBTAG00000046409
GO:0044344	e	cellular response to fibroblast growth factor stimulus	1/101	10/24616	0.0403	1	1	1	1	biological_process	ENSBTAG00000019293
GO:0008641	e	small protein activating enzyme activity	1/101	10/24616	0.0403	1	1	1	1	molecular_function	ENSBTAG00000012335
GO:0071774	e	response to fibroblast growth factor	1/101	10/24616	0.0403	1	1	1	1	biological_process	ENSBTAG00000019293
GO:0048532	e	anatomical structure arrangement	1/101	10/24616	0.0403	1	1	1	1	biological_process	ENSBTAG00000046409
GO:0002724	e	regulation of T cell cytokine production	1/101	10/24616	0.0403	1	1	1	1	biological_process	ENSBTAG00000016061
GO:0071480	e	cellular response to gamma radiation	1/101	10/24616	0.0403	1	1	1	1	biological_process	ENSBTAG00000010069
GO:0000788	e	nuclear nucleosome	1/101	10/24616	0.0403	1	1	1	1	cellular_component	ENSBTAG00000045914
GO:0050803	e	regulation of synapse structure or activity	2/101	78/24616	0.0409	1	1	1	1	biological_process	ENSBTAG00000010069;ENSBTAG00000046409
GO:0003924	e	GTPase activity	3/101	186/24616	0.0413	1	1	1	1	molecular_function	ENSBTAG00000030913;ENSBTAG00000001143;ENSBTAG00000008471
GO:0032559	e	adenyl ribonucleotide binding	10/101	1281/24616	0.0419	1	1	1	1	molecular_function	ENSBTAG00000000892;ENSBTAG00000003366;ENSBTAG00000039035;ENSBTAG00000037527;ENSBTAG00000039861;ENSBTAG00000046580;ENSBTAG00000012335;ENSBTAG00000008142;ENSBTAG00000003937;ENSBTAG00000021452
GO:0051276	e	chromosome organization	3/101	189/24616	0.043	1	1	1	1	biological_process	ENSBTAG00000024185;ENSBTAG00000040155;ENSBTAG00000047288
GO:0071229	e	cellular response to acid chemical	2/101	81/24616	0.0438	1	1	1	1	biological_process	ENSBTAG00000020007;ENSBTAG00000010069
GO:0004000	e	adenosine deaminase activity	1/101	11/24616	0.0442	1	1	1	1	molecular_function	ENSBTAG00000012406
GO:0072216	e	positive regulation of metanephros development	1/101	11/24616	0.0442	1	1	1	1	biological_process	ENSBTAG00000010069
GO:0033233	e	regulation of protein sumoylation	1/101	11/24616	0.0442	1	1	1	1	biological_process	ENSBTAG00000010069
GO:0090192	e	regulation of glomerulus development	1/101	11/24616	0.0442	1	1	1	1	biological_process	ENSBTAG00000010069
GO:0002753	e	cytoplasmic pattern recognition receptor signaling pathway	1/101	11/24616	0.0442	1	1	1	1	biological_process	ENSBTAG00000003366
GO:0030554	e	adenyl nucleotide binding	10/101	1300/24616	0.0448	1	1	1	1	molecular_function	ENSBTAG00000000892;ENSBTAG00000003366;ENSBTAG00000039035;ENSBTAG00000037527;ENSBTAG00000039861;ENSBTAG00000046580;ENSBTAG00000012335;ENSBTAG00000008142;ENSBTAG00000003937;ENSBTAG00000021452
GO:0002706	e	regulation of lymphocyte mediated immunity	2/101	83/24616	0.0458	1	1	1	1	biological_process	ENSBTAG00000016061;ENSBTAG00000018343
GO:0060134	e	prepulse inhibition	1/101	12/24616	0.0482	1	1	1	1	biological_process	ENSBTAG00000047821
GO:0034123	e	positive regulation of toll-like receptor signaling pathway	1/101	12/24616	0.0482	1	1	1	1	biological_process	ENSBTAG00000016061
GO:0016064	e	immunoglobulin mediated immune response	1/101	12/24616	0.0482	1	1	1	1	biological_process	ENSBTAG00000047680
GO:0002042	e	cell migration involved in sprouting angiogenesis	1/101	12/24616	0.0482	1	1	1	1	biological_process	ENSBTAG00000019293
GO:0002830	e	positive regulation of type 2 immune response	1/101	12/24616	0.0482	1	1	1	1	biological_process	ENSBTAG00000016061
GO:0070498	e	interleukin-1-mediated signaling pathway	1/101	12/24616	0.0482	1	1	1	1	biological_process	ENSBTAG00000010069
