# Supplementary material for: Transcriptome and Proteomic Analysis Reveals Up-Regulation of Innate Immunity-Related Genes Expression in Caprine Herpesvirus 1 Infected Madin Darby Bovine Kidney Cells
Source: Viruses. 2021 Jul 2;13(7):1293. doi: 10.3390/v13071293 (PMC8310103; doi:10.3390/v13071293)
Supplement: Supplementary file 1 [file viruses-13-01293-s001.zip › Table S3. KEGG pathway enrichment result of the DEGs between mock and CpHV-1 infected samples..xls]

##Databases: KEGG PATHWAY
##Statistical test method: hypergeometric test / Fisher's exact test
##FDR correction method: Benjamini and Hochberg
#Term	Database	ID	Input number	Background number	P-Value	Corrected P-Value	Input-up	Input-down	Hyperlink
Influenza A	KEGG PATHWAY	ko05164	10	181	5.60E-08	3.36E-06	ENSBTAG00000008142:IFIH1|ENSBTAG00000016061:RSAD2|ENSBTAG00000003366:DDX58|ENSBTAG00000030913:Mx1|ENSBTAG00000005816:IRF9|ENSBTAG00000047680:IRF7|ENSBTAG00000039035:HSPA6|ENSBTAG00000037527:OAS1X|ENSBTAG00000039861:-|ENSBTAG00000018994:TNFSF10	_	http://www.genome.jp/kegg-bin/show_pathway?ko05164/K04693%09red/K15045%09red/K04721%09red/K09447%09red/K14216%09red/K12646%09red/K12647%09red/K14754%09red/K03283%09red
Measles	KEGG PATHWAY	ko05162	9	176	4.92E-07	1.48E-05	ENSBTAG00000008142:IFIH1|ENSBTAG00000003366:DDX58|ENSBTAG00000030913:Mx1|ENSBTAG00000005816:IRF9|ENSBTAG00000047680:IRF7|ENSBTAG00000039035:HSPA6|ENSBTAG00000037527:OAS1X|ENSBTAG00000039861:-|ENSBTAG00000018994:TNFSF10	_	http://www.genome.jp/kegg-bin/show_pathway?ko05162/K04693%09red/K04721%09red/K09447%09red/K14216%09red/K12646%09red/K12647%09red/K14754%09red/K03283%09red
Viral carcinogenesis	KEGG PATHWAY	ko05203	10	285	3.01E-06	6.02E-05	ENSBTAG00000019293:EGR3|ENSBTAG00000024182:-|ENSBTAG00000047288:HIST1H4G|ENSBTAG00000024185:HIST1H4H|ENSBTAG00000046409:EGR2|ENSBTAG00000040155:-|ENSBTAG00000005816:IRF9|ENSBTAG00000047680:IRF7	ENSBTAG00000031889:-|ENSBTAG00000013562:-	http://www.genome.jp/kegg-bin/show_pathway?ko05203/K11254%09red/K04693%09red/K11252%09red/K03875%09red/K09447%09red/K12497%09red/K12496%09red
Alcoholism	KEGG PATHWAY	ko05034	9	257	9.70E-06	0.000145477	ENSBTAG00000024182:-|ENSBTAG00000047288:HIST1H4G|ENSBTAG00000031758:-|ENSBTAG00000024185:HIST1H4H|ENSBTAG00000008182:FOSB|ENSBTAG00000040155:-	ENSBTAG00000031889:-|ENSBTAG00000045914:-|ENSBTAG00000039492:-	http://www.genome.jp/kegg-bin/show_pathway?ko05034/K11254%09red/K09029%09red/K11251%09red/K11252%09red/K11253%09red
Herpes simplex infection	KEGG PATHWAY	ko05168	8	214	1.96E-05	0.000234954	ENSBTAG00000008142:IFIH1|ENSBTAG00000007881:IFIT1|ENSBTAG00000003366:DDX58|ENSBTAG00000005816:IRF9|ENSBTAG00000047680:IRF7|ENSBTAG00000037527:OAS1X|ENSBTAG00000039861:-	ENSBTAG00000013562:-	http://www.genome.jp/kegg-bin/show_pathway?ko05168/K04693%09red/K03875%09red/K09447%09red/K14217%09red/K14216%09red/K12646%09red/K12647%09red
Systemic lupus erythematosus	KEGG PATHWAY	ko05322	8	250	5.69E-05	0.000568959	ENSBTAG00000024182:-|ENSBTAG00000047288:HIST1H4G|ENSBTAG00000031758:-|ENSBTAG00000024185:HIST1H4H|ENSBTAG00000040155:-	ENSBTAG00000031889:-|ENSBTAG00000045914:-|ENSBTAG00000039492:-	http://www.genome.jp/kegg-bin/show_pathway?ko05322/K11254%09red/K11251%09red/K11252%09red/K11253%09red
Hepatitis C	KEGG PATHWAY	ko05160	6	134	8.57E-05	0.000734833	ENSBTAG00000007881:IFIT1|ENSBTAG00000003366:DDX58|ENSBTAG00000005816:IRF9|ENSBTAG00000047680:IRF7|ENSBTAG00000037527:OAS1X|ENSBTAG00000039861:-	_	http://www.genome.jp/kegg-bin/show_pathway?ko05160/K14217%09red/K14216%09red/K12646%09red/K04693%09red/K09447%09red
Cytosolic DNA-sensing pathway	KEGG PATHWAY	ko04623	4	62	0.000368913	0.002766851	ENSBTAG00000000892:MB21D1|ENSBTAG00000012406:ZBP1|ENSBTAG00000003366:DDX58|ENSBTAG00000047680:IRF7	_	http://www.genome.jp/kegg-bin/show_pathway?ko04623/K12965%09red/K12646%09red/K17834%09red/K09447%09red
Hepatitis B	KEGG PATHWAY	ko05161	5	156	0.001454414	0.009066033	ENSBTAG00000019293:EGR3|ENSBTAG00000008142:IFIH1|ENSBTAG00000047680:IRF7|ENSBTAG00000003366:DDX58|ENSBTAG00000046409:EGR2	_	http://www.genome.jp/kegg-bin/show_pathway?ko05161/K12497%09red/K12646%09red/K12496%09red/K12647%09red/K09447%09red
RIG-I-like receptor signaling pathway	KEGG PATHWAY	ko04622	4	92	0.001511005	0.009066033	ENSBTAG00000046580:DHX58|ENSBTAG00000008142:IFIH1|ENSBTAG00000003366:DDX58|ENSBTAG00000047680:IRF7	_	http://www.genome.jp/kegg-bin/show_pathway?ko04622/K12649%09red/K12646%09red/K12647%09red/K09447%09red
Amphetamine addiction	KEGG PATHWAY	ko05031	2	71	0.053910409	0.294056775	ENSBTAG00000021639:ARC|ENSBTAG00000008182:FOSB	_	http://www.genome.jp/kegg-bin/show_pathway?ko05031/K15867%09red/K09029%09red
Taurine and hypotaurine metabolism	KEGG PATHWAY	ko00430	1	13	0.069282134	0.346410671	_	ENSBTAG00000048058:-	http://www.genome.jp/kegg-bin/show_pathway?ko00430/K00456%09red
Epstein-Barr virus infection	KEGG PATHWAY	ko05169	3	212	0.098283125	0.453614422	ENSBTAG00000039035:HSPA6|ENSBTAG00000003366:DDX58	ENSBTAG00000013562:-	http://www.genome.jp/kegg-bin/show_pathway?ko05169/K12646%09red/K03875%09red/K03283%09red
Glycosaminoglycan biosynthesis - heparan sulfate / heparin	KEGG PATHWAY	ko00534	1	24	0.120357116	0.515816212	ENSBTAG00000007449:HS3ST1	_	http://www.genome.jp/kegg-bin/show_pathway?ko00534/K01024%09red
FoxO signaling pathway	KEGG PATHWAY	ko04068	2	135	0.155482473	0.580011233	ENSBTAG00000018994:TNFSF10	ENSBTAG00000013562:-	http://www.genome.jp/kegg-bin/show_pathway?ko04068/K04721%09red/K03875%09red
Osteoclast differentiation	KEGG PATHWAY	ko04380	2	136	0.157268627	0.580011233	ENSBTAG00000005816:IRF9|ENSBTAG00000008182:FOSB	_	http://www.genome.jp/kegg-bin/show_pathway?ko04380/K04693%09red/K09029%09red
Prion diseases	KEGG PATHWAY	ko05020	1	34	0.164369586	0.580011233	ENSBTAG00000010069:EGR1	_	http://www.genome.jp/kegg-bin/show_pathway?ko05020/K09203%09red
Cysteine and methionine metabolism	KEGG PATHWAY	ko00270	1	37	0.177141896	0.580011233	_	ENSBTAG00000048058:-	http://www.genome.jp/kegg-bin/show_pathway?ko00270/K00456%09red
Insulin signaling pathway	KEGG PATHWAY	ko04910	2	151	0.184485116	0.580011233	ENSBTAG00000037679:PPP1R3E	ENSBTAG00000010606:PPP1R3B	http://www.genome.jp/kegg-bin/show_pathway?ko04910/K07189%09red
Ubiquitin mediated proteolysis	KEGG PATHWAY	ko04120	2	161	0.202985568	0.580011233	ENSBTAG00000012335:UBA7	ENSBTAG00000013562:-	http://www.genome.jp/kegg-bin/show_pathway?ko04120/K03875%09red/K10698%09red
Natural killer cell mediated cytotoxicity	KEGG PATHWAY	ko04650	2	164	0.208577781	0.580011233	ENSBTAG00000018343:NCR3|ENSBTAG00000018994:TNFSF10	_	http://www.genome.jp/kegg-bin/show_pathway?ko04650/K06743%09red/K04721%09red
HTLV-I infection	KEGG PATHWAY	ko05166	3	314	0.221270938	0.580011233	ENSBTAG00000010069:EGR1|ENSBTAG00000038351:-|ENSBTAG00000046409:EGR2	_	http://www.genome.jp/kegg-bin/show_pathway?ko05166/K09203%09red/K12496%09red/K02329%09red
Notch signaling pathway	KEGG PATHWAY	ko04330	1	48	0.222337639	0.580011233	ENSBTAG00000009933:DTX3L	_	http://www.genome.jp/kegg-bin/show_pathway?ko04330/K06058%09red
Cocaine addiction	KEGG PATHWAY	ko05030	1	52	0.238154083	0.595385207	ENSBTAG00000008182:FOSB	_	http://www.genome.jp/kegg-bin/show_pathway?ko05030/K09029%09red
Legionellosis	KEGG PATHWAY	ko05134	1	59	0.265068245	0.620389105	ENSBTAG00000039035:HSPA6	_	http://www.genome.jp/kegg-bin/show_pathway?ko05134/K03283%09red
Basal cell carcinoma	KEGG PATHWAY	ko05217	1	60	0.268835279	0.620389105	ENSBTAG00000038351:-	_	http://www.genome.jp/kegg-bin/show_pathway?ko05217/K02329%09red
Long-term depression	KEGG PATHWAY	ko04730	1	63	0.280021764	0.622270586	ENSBTAG00000047821:-	_	http://www.genome.jp/kegg-bin/show_pathway?ko04730/K05207%09red
Transcriptional misregulation in cancer	KEGG PATHWAY	ko05202	2	214	0.302918608	0.649111302	ENSBTAG00000020007:-	ENSBTAG00000045914:-	http://www.genome.jp/kegg-bin/show_pathway?ko05202/K01394%09red/K11253%09red
Apoptosis	KEGG PATHWAY	ko04210	1	85	0.357026331	0.652377068	ENSBTAG00000018994:TNFSF10	_	http://www.genome.jp/kegg-bin/show_pathway?ko04210/K04721%09red
Ribosome	KEGG PATHWAY	ko03010	2	252	0.373589955	0.652377068	ENSBTAG00000003937:-|ENSBTAG00000027610:-	_	http://www.genome.jp/kegg-bin/show_pathway?ko03010/K02929%09red/K02953%09red
ECM-receptor interaction	KEGG PATHWAY	ko04512	1	92	0.379768873	0.652377068	_	ENSBTAG00000014666:GP9	http://www.genome.jp/kegg-bin/show_pathway?ko04512/K06263%09red
Small cell lung cancer	KEGG PATHWAY	ko05222	1	93	0.382951945	0.652377068	_	ENSBTAG00000013562:-	http://www.genome.jp/kegg-bin/show_pathway?ko05222/K03875%09red
Hematopoietic cell lineage	KEGG PATHWAY	ko04640	1	101	0.40783958	0.652377068	_	ENSBTAG00000014666:GP9	http://www.genome.jp/kegg-bin/show_pathway?ko04640/K06263%09red
Toll-like receptor signaling pathway	KEGG PATHWAY	ko04620	1	104	0.416913313	0.652377068	ENSBTAG00000047680:IRF7	_	http://www.genome.jp/kegg-bin/show_pathway?ko04620/K09447%09red
Estrogen signaling pathway	KEGG PATHWAY	ko04915	1	104	0.416913313	0.652377068	ENSBTAG00000039035:HSPA6	_	http://www.genome.jp/kegg-bin/show_pathway?ko04915/K03283%09red
Pyrimidine metabolism	KEGG PATHWAY	ko00240	1	104	0.416913313	0.652377068	ENSBTAG00000019979:CMPK2	_	http://www.genome.jp/kegg-bin/show_pathway?ko00240/K13809%09red
Melanogenesis	KEGG PATHWAY	ko04916	1	106	0.422885656	0.652377068	ENSBTAG00000038351:-	_	http://www.genome.jp/kegg-bin/show_pathway?ko04916/K02329%09red
TNF signaling pathway	KEGG PATHWAY	ko04668	1	110	0.434648771	0.652377068	ENSBTAG00000020007:-	_	http://www.genome.jp/kegg-bin/show_pathway?ko04668/K01394%09red
Antigen processing and presentation	KEGG PATHWAY	ko04612	1	117	0.454664329	0.652377068	ENSBTAG00000039035:HSPA6	_	http://www.genome.jp/kegg-bin/show_pathway?ko04612/K03283%09red
Toxoplasmosis	KEGG PATHWAY	ko05145	1	119	0.460252737	0.652377068	ENSBTAG00000039035:HSPA6	_	http://www.genome.jp/kegg-bin/show_pathway?ko05145/K03283%09red
NF-kappa B signaling pathway	KEGG PATHWAY	ko04064	1	129	0.487353406	0.652377068	ENSBTAG00000003366:DDX58	_	http://www.genome.jp/kegg-bin/show_pathway?ko04064/K12646%09red
Platelet activation	KEGG PATHWAY	ko04611	1	131	0.492609204	0.652377068	_	ENSBTAG00000014666:GP9	http://www.genome.jp/kegg-bin/show_pathway?ko04611/K06263%09red
Rheumatoid arthritis	KEGG PATHWAY	ko05323	1	136	0.505515854	0.652377068	ENSBTAG00000020007:-	_	http://www.genome.jp/kegg-bin/show_pathway?ko05323/K01394%09red
Vascular smooth muscle contraction	KEGG PATHWAY	ko04270	1	136	0.505515854	0.652377068	ENSBTAG00000003253:NPPC	_	http://www.genome.jp/kegg-bin/show_pathway?ko04270/K12336%09red
Cell cycle	KEGG PATHWAY	ko04110	1	140	0.515606089	0.652377068	_	ENSBTAG00000013562:-	http://www.genome.jp/kegg-bin/show_pathway?ko04110/K03875%09red
Spliceosome	KEGG PATHWAY	ko03040	1	143	0.523039392	0.652377068	ENSBTAG00000039035:HSPA6	_	http://www.genome.jp/kegg-bin/show_pathway?ko03040/K03283%09red
Signaling pathways regulating pluripotency of stem cells	KEGG PATHWAY	ko04550	1	145	0.527931909	0.652377068	ENSBTAG00000038351:-	_	http://www.genome.jp/kegg-bin/show_pathway?ko04550/K02329%09red
MicroRNAs in cancer	KEGG PATHWAY	ko05206	1	147	0.532774606	0.652377068	ENSBTAG00000038351:-	_	http://www.genome.jp/kegg-bin/show_pathway?ko05206/K02329%09red
Wnt signaling pathway	KEGG PATHWAY	ko04310	1	147	0.532774606	0.652377068	ENSBTAG00000038351:-	_	http://www.genome.jp/kegg-bin/show_pathway?ko04310/K02329%09red
Parkinson's disease	KEGG PATHWAY	ko05012	1	157	0.556258227	0.657107227	ENSBTAG00000012335:UBA7	_	http://www.genome.jp/kegg-bin/show_pathway?ko05012/K10698%09red
Hippo signaling pathway	KEGG PATHWAY	ko04390	1	158	0.558541143	0.657107227	ENSBTAG00000038351:-	_	http://www.genome.jp/kegg-bin/show_pathway?ko04390/K02329%09red
Protein processing in endoplasmic reticulum	KEGG PATHWAY	ko04141	1	184	0.61397243	0.694768951	ENSBTAG00000039035:HSPA6	_	http://www.genome.jp/kegg-bin/show_pathway?ko04141/K03283%09red
Jak-STAT signaling pathway	KEGG PATHWAY	ko04630	1	187	0.619906065	0.694768951	ENSBTAG00000005816:IRF9	_	http://www.genome.jp/kegg-bin/show_pathway?ko04630/K04693%09red
Cell adhesion molecules (CAMs)	KEGG PATHWAY	ko04514	1	192	0.629594922	0.694768951	_	ENSBTAG00000015058:CDH4	http://www.genome.jp/kegg-bin/show_pathway?ko04514/K06797%09red
Pathways in cancer	KEGG PATHWAY	ko05200	2	419	0.636871538	0.694768951	ENSBTAG00000038351:-	ENSBTAG00000013562:-	http://www.genome.jp/kegg-bin/show_pathway?ko05200/K02329%09red/K03875%09red
Proteoglycans in cancer	KEGG PATHWAY	ko05205	1	211	0.664228159	0.702822378	ENSBTAG00000038351:-	_	http://www.genome.jp/kegg-bin/show_pathway?ko05205/K02329%09red
Endocytosis	KEGG PATHWAY	ko04144	1	213	0.667681259	0.702822378	ENSBTAG00000039035:HSPA6	_	http://www.genome.jp/kegg-bin/show_pathway?ko04144/K03283%09red
MAPK signaling pathway	KEGG PATHWAY	ko04010	1	253	0.729794416	0.754959741	ENSBTAG00000039035:HSPA6	_	http://www.genome.jp/kegg-bin/show_pathway?ko04010/K03283%09red
Cytokine-cytokine receptor interaction	KEGG PATHWAY	ko04060	1	286	0.772251075	0.785340076	ENSBTAG00000018994:TNFSF10	_	http://www.genome.jp/kegg-bin/show_pathway?ko04060/K04721%09red
Neuroactive ligand-receptor interaction	KEGG PATHWAY	ko04080	1	340	0.827902577	0.827902577	ENSBTAG00000047821:-	_	http://www.genome.jp/kegg-bin/show_pathway?ko04080/K05207%09red
