# Supplementary material for: Transcriptome and Proteomic Analysis Reveals Up-Regulation of Innate Immunity-Related Genes Expression in Caprine Herpesvirus 1 Infected Madin Darby Bovine Kidney Cells
Source: Viruses. 2021 Jul 2;13(7):1293. doi: 10.3390/v13071293 (PMC8310103; doi:10.3390/v13071293)
Supplement: Supplementary file 1 [file viruses-13-01293-s001.zip › Table S4. The number of proteins corresponding to the COG function classification..xls]

J	295
A	259
K	247
L	93
B	99
D	151
Y	41
V	43
T	526
M	18
N	10
Z	242
W	43
U	357
O	473
C	144
G	105
E	84
F	68
H	32
I	127
P	66
Q	28
R	588
S	338
