# Supplementary material for: Transcriptome and Proteomic Analysis Reveals Up-Regulation of Innate Immunity-Related Genes Expression in Caprine Herpesvirus 1 Infected Madin Darby Bovine Kidney Cells
Source: Viruses. 2021 Jul 2;13(7):1293. doi: 10.3390/v13071293 (PMC8310103; doi:10.3390/v13071293)
Supplement: Supplementary file 1 [file viruses-13-01293-s001.zip › Table S5. Differentially expressed proteins between mock and CpHV-1 infected samples at 24 hpi..xls]

Accession	gene name	Description	Exp. q-value	Sum PEP Score	Coverage	# Peptides	# PSMs	# Unique Peptides	# Protein Groups	# AAs	MW [kDa]	calc. pI	Found in Sample: [S1] F1: 115, Control	Found in Sample: [S2] F1: 116, Sample	Modifications	emPAI	# Razor Peptides	Score Sequest HT	# Peptides Sequest HT	mock	24hpi	Group_24hpi.average	Group_mock.average	Group_24hpi.call.percent	Group_mock.call.percent	Group_24hpi.vs.Group_mock.FC	pvalue
E1BHA0	LZTS1	Leucine zipper tumor suppressor 1 OS=Bos taurus OX=9913 GN=LZTS1 PE=4 SV=2	0.016	1.781	1.116427432	1	5	1	1	627	69.7	7.61	High	High	NA	0.045	0	5.94	1	550.9	4869.5	4869.5	550.9	1	1	8.83917226356871	NA
P79135	MX1	Interferon-induced GTP-binding protein Mx1 OS=Bos taurus OX=9913 GN=MX1 PE=2 SV=4	0	83.24	22.06790123	15	33	14	1	648	74.8	5.83	High	High	NA	1.532	1	94.17	15	9674	40613.9	40613.9	9674	1	1	4.19825304941079	NA
O02741	ISG15	Ubiquitin-like protein ISG15 OS=Bos taurus OX=9913 GN=ISG15 PE=2 SV=3	0	53.382	28.57142857	5	32	5	1	154	17.3	7.25	High	High	NA	10.938	0	85.53	5	12743	48603.4	48603.4	12743	1	1	3.81412540218159	NA
F1MM71	IFIT1	Interferon induced protein with tetratricopeptide repeats 1 OS=Bos taurus OX=9913 GN=IFIT1 PE=4 SV=2	0	52.276	21.72995781	11	17	11	1	474	54.3	7.52	High	High	NA	1.119	0	46.72	11	6991	26558.6	26558.6	6991	1	1	3.79897010441997	NA
F1MZ13	OTUD7A	OTU deubiquitinase 7A OS=Bos taurus OX=9913 GN=OTUD7A PE=4 SV=1	0.038	1.267	1.912260967	1	3	1	1	889	96.3	8.66	High	High	NA	0.032	0	1.94	1	718.4	2237.9	2237.9	718.4	1	1	3.11511692650334	NA
F1MV66	OAS1Y	Uncharacterized protein OS=Bos taurus OX=9913 GN=OAS1Y PE=4 SV=1	0	28.023	11.56812339	5	10	3	1	389	45.2	7.94	High	High	NA	0.719	2	28.8	5	2635.2	7543.3	7543.3	2635.2	1	1	2.86251517911354	NA
Q08E48	IFIT3	Interferon-induced protein with tetratricopeptide repeats 3 OS=Bos taurus OX=9913 GN=IFIT3 PE=2 SV=1	0	27.549	11.34020619	5	7	5	1	485	55.3	5.2	High	High	NA	0.438	0	18.23	5	1161.6	3227.4	3227.4	1161.6	1	1	2.77840909090909	NA
G3N1J6	LOC100298356	Uncharacterized protein OS=Bos taurus OX=9913 GN=LOC100298356 PE=4 SV=1	0.015	1.843	3.888888889	1	1	1	1	180	20	5.67	High	High	NA	0.194	0	1.73	1	907.7	2344.2	2344.2	907.7	1	1	2.58257133414124	NA
G3X6V1	C28H1orf131	Chromosome 1 open reading frame 131 OS=Bos taurus OX=9913 GN=C1orf131 PE=4 SV=1	0.008	2.623	3.300330033	1	1	1	1	303	33.9	9.88	High	High	NA	0.11	0	1.91	1	577.5	1418.1	1418.1	577.5	1	1	2.45558441558442	NA
G3X7Y0	IFI44	Interferon induced protein 44 OS=Bos taurus OX=9913 GN=IFI44 PE=4 SV=1	0	6.611	4.502369668	2	2	2	1	422	48	6.74	High	High	NA	0.136	0	3.11	2	213.6	519.3	519.3	213.6	1	1	2.4311797752809	NA
Q2HJF9	RSAD2	Radical S-adenosyl methionine domain-containing protein 2 OS=Bos taurus OX=9913 GN=RSAD2 PE=2 SV=1	0	9.475	6.336088154	2	2	2	1	363	41.6	6.89	High	High	NA	0.141	0	5.96	2	419	1012.9	1012.9	419	1	1	2.41742243436754	NA
F1MK24	CNNM4	Cyclin and CBS domain divalent metal cation transport mediator 4 OS=Bos taurus OX=9913 GN=CNNM4 PE=4 SV=2	0.031	1.376	1.726844584	1	1	1	1	637	72.1	5.82	High	High	NA	0.048	0	2.76	1	414.8	999.6	999.6	414.8	1	1	2.40983606557377	NA
F1MY62	LOC512486	Uncharacterized protein OS=Bos taurus OX=9913 GN=LOC512486 PE=4 SV=2	0	48.758	14.55160745	9	16	5	1	591	67.5	6.09	High	High	NA	0.905	4	38.47	9	7082.3	16868.6	16868.6	7082.3	1	1	2.3817968738969	NA
F1MZT4	MX2	Interferon-induced GTP-binding protein Mx2 OS=Bos taurus OX=9913 GN=MX2 PE=3 SV=1	0	56.582	17.18309859	12	21	11	1	710	81.4	6.81	High	High	NA	1.093	0	45.43	12	9513.4	22390.4	22390.4	9513.4	1	1	2.35356444593941	NA
E1BJZ0	IFIH1	Interferon induced with helicase C domain 1 OS=Bos taurus OX=9913 GN=IFIH1 PE=4 SV=2	0	26.02	5.582761998	7	11	7	1	1021	115.3	6.14	High	High	NA	0.365	0	24.87	7	5654.9	13228.7	13228.7	5654.9	1	1	2.33933402889529	NA
F1N7C1	HERC6	HECT and RLD domain containing E3 ubiquitin protein ligase family member 6 OS=Bos taurus OX=9913 GN=HERC6 PE=4 SV=2	0	17.567	5.216535433	7	7	7	1	1016	113.9	7.21	High	High	NA	0.226	0	13.12	7	3643	8208.2	8208.2	3643	1	1	2.25314301399945	NA
G3N2Q8	ISG20	Interferon stimulated exonuclease gene 20 OS=Bos taurus OX=9913 GN=ISG20 PE=4 SV=1	0	4.753	6.629834254	1	1	1	1	181	20.5	8.97	High	High	NA	0.145	0	2.8	1	462.5	947.3	947.3	462.5	1	1	2.04821621621622	NA
Q5K096	bubp43	Putative ubiquitin-specific protease OS=Bos taurus OX=9913 GN=bubp43 PE=2 SV=1	0	7.515	6.853582555	2	3	2	1	321	37	7.37	High	High	NA	0.245	0	7.76	2	1570	3078.6	3078.6	1570	1	1	1.96089171974522	NA
C3V9V7	TMED2	RNP24 OS=Bos taurus OX=9913 GN=TMED2 PE=3 SV=1	0.006	3.045	4.47761194	1	1	1	1	201	22.7	5.17	High	High	NA	0.166	0	1.79	1	837.6	1608.1	1608.1	837.6	1	1	1.91989016236867	NA
F1MSE4	GPHN	Gephyrin OS=Bos taurus OX=9913 GN=GPHN PE=4 SV=2	0	17.176	11.66180758	3	4	1	1	343	36.8	5.2	High	High	NA	0.425	0	8.46	3	232.3	440.5	440.5	232.3	1	1	1.89625484287559	NA
Q08DN9	PARP9	Poly (ADP-ribose) polymerase family, member 9 OS=Bos taurus OX=9913 GN=PARP9 PE=2 SV=1	0	11.386	4.523227384	4	4	4	1	818	91.9	6.86	High	High	NA	0.16	0	7.3	4	1652.2	3127.7	3127.7	1652.2	1	1	1.89305168865755	NA
G3MYJ1	TRANK1	Tetratricopeptide repeat and ankyrin repeat containing 1 OS=Bos taurus OX=9913 GN=TRANK1 PE=4 SV=1	0	27.238	3.06957708	8	9	8	1	2932	333.7	6.49	High	High	NA	0.093	0	24.26	8	2323.9	4345.3	4345.3	2323.9	1	1	1.86983088773183	NA
Q58CP0	IDH3G	Isocitrate dehydrogenase [NAD] subunit gamma, mitochondrial OS=Bos taurus OX=9913 GN=IDH3G PE=2 SV=1	0.006	3.021	2.040816327	1	1	1	1	392	42.8	8.88	High	High	NA	0.083	0	2.51	1	999.3	1849.7	1849.7	999.3	1	1	1.85099569698789	NA
F2Z4J6	GTF2B	Transcription initiation factor IIB OS=Bos taurus OX=9913 GN=GTF2B PE=4 SV=1	0	31.48	26.26582278	9	12	9	1	316	34.8	8.35	High	High	NA	1.154	0	28.11	9	4504.8	8326.4	8326.4	4504.8	1	1	1.84833954892559	NA
E1BH27	#N/A	Uncharacterized protein OS=Bos taurus OX=9913 PE=4 SV=2	0	6.709	1.306335728	2	2	2	1	1531	173.1	6.68	High	High	NA	0.04	0	5.87	2	539.5	990.4	990.4	539.5	1	1	1.83577386468953	NA
F1MKU1	DDX58	DExD/H-box helicase 58 OS=Bos taurus OX=9913 GN=DDX58 PE=4 SV=2	0	27.716	5.095541401	5	8	5	1	942	108	6.7	High	High	NA	0.259	0	23.97	5	3283.6	6007.7	6007.7	3283.6	1	1	1.8296077475941	NA
A0JNE6	EIF2AK2	Eukaryotic translation initiation factor 2-alpha kinase 2 OS=Bos taurus OX=9913 GN=EIF2AK2 PE=1 SV=1	0	33.887	14.8217636	8	13	8	1	533	60.2	8.5	High	High	NA	0.823	0	33.78	8	4819.7	8815.1	8815.1	4819.7	1	1	1.82897275764052	NA
F1N2W6	CMPK2	Cytidine/uridine monophosphate kinase 2 OS=Bos taurus OX=9913 GN=CMPK2 PE=4 SV=2	0	16.442	7.382550336	3	4	3	1	447	49.8	8.53	High	High	NA	0.292	0	10.78	3	1508	2723.9	2723.9	1508	1	1	1.80629973474801	NA
E1BH71	DTX3L	Deltex E3 ubiquitin ligase 3L OS=Bos taurus OX=9913 GN=DTX3L PE=4 SV=1	0	10.27	4.194857916	3	3	3	1	739	83.4	8.19	High	High	NA	0.109	0	5.74	3	880.8	1590.3	1590.3	880.8	1	1	1.80551771117166	NA
Q32L46	NT5C3A	5'-nucleotidase OS=Bos taurus OX=9913 GN=NT5C3A PE=2 SV=1	0	8.035	7.070707071	2	2	2	1	297	33.9	5.36	High	High	NA	0.179	0	5.16	2	646.2	1154.5	1154.5	646.2	1	1	1.78659857629217	NA
F1MYG0	OAT	Ornithine aminotransferase, mitochondrial OS=Bos taurus OX=9913 GN=OAT PE=3 SV=1	0	41.769	11.84510251	4	10	4	1	439	48.1	6.7	High	High	NA	0.778	0	33.84	4	6296.1	11220.1	11220.1	6296.1	1	1	1.78207144105081	NA
Q865A2	OAS1	2'-5'-oligoadenylate synthetase OS=Bos taurus OX=9913 GN=OAS1 PE=2 SV=1	0	13.754	8.238636364	3	6	1	1	352	41.3	8.51	High	High	NA	0.417	0	12.87	3	183.8	322.9	322.9	183.8	1	1	1.75680087051143	NA
F1MQW8	IFIT2	Interferon induced protein with tetratricopeptide repeats 2 OS=Bos taurus OX=9913 GN=IFIT2 PE=4 SV=2	0	18.268	10.84598698	5	8	5	1	461	53.3	7.91	High	High	NA	0.379	0	17.57	5	1722	3023.2	3023.2	1722	1	1	1.75563298490128	NA
E1B7Z4	LOC511531	Uncharacterized protein OS=Bos taurus OX=9913 GN=LOC511531 PE=4 SV=2	0	41.217	10.81081081	6	11	2	1	592	67.7	6.65	High	High	NA	0.557	0	36.75	6	740.8	1298.9	1298.9	740.8	1	1	1.7533747300216	NA
F1ML90	PARP14	Poly [ADP-ribose] polymerase OS=Bos taurus OX=9913 GN=PARP14 PE=4 SV=2	0	31.492	5.008347245	9	11	9	1	1797	202.5	6.92	High	High	NA	0.187	0	18.29	9	3558.2	6236.1	6236.1	3558.2	1	1	1.75259962902591	NA
F1MWE3	CALY	Calcyon neuron specific vesicular protein OS=Bos taurus OX=9913 GN=CALY PE=4 SV=1	0.008	2.649	5.240174672	1	2	1	1	229	24.6	8.15	High	High	NA	0.311	0	5.37	1	978.2	1687.7	1687.7	978.2	1	1	1.72531179717849	NA
A7MB33	GTPBP1	GTPBP1 protein OS=Bos taurus OX=9913 GN=GTPBP1 PE=2 SV=1	0	20.667	6.726457399	5	7	5	1	669	72.5	8.4	High	High	NA	0.372	0	17.84	5	2687.6	4473.7	4473.7	2687.6	1	1	1.66457062062807	NA
E1B7S1	PARP12	Poly(ADP-ribose) polymerase family member 12 OS=Bos taurus OX=9913 GN=PARP12 PE=4 SV=2	0	6.02	1.569186876	1	1	1	1	701	79.3	8.98	High	High	NA	0.044	0	3.72	1	1051.2	1730	1730	1051.2	1	1	1.64573820395738	NA
F1MVT5	SLAIN1	SLAIN motif family member 1 OS=Bos taurus OX=9913 GN=SLAIN1 PE=4 SV=2	0.006	3.017	4.776119403	2	2	1	1	335	36.6	9.09	High	High	NA	0.202	0	2	2	824.9	1350.1	1350.1	824.9	1	1	1.63668323433143	NA
F1MCH3	RTP4	Uncharacterized protein OS=Bos taurus OX=9913 GN=RTP4 PE=4 SV=2	0	4.229	4.247787611	2	2	2	1	565	60.7	9.69	High	High	NA	0.096	0	3.99	2	753	1226.5	1226.5	753	1	1	1.62881806108898	NA
F1MZA0	#N/A	Amine oxidase OS=Bos taurus OX=9913 PE=3 SV=2	0.005	3.216	1.356589147	1	2	1	1	516	58.2	8.81	High	High	NA	0.113	0	2.87	1	910.4	1479.6	1479.6	910.4	1	1	1.62521968365554	NA
F1MI76	EPSTI1	Epithelial stromal interaction 1 OS=Bos taurus OX=9913 GN=EPSTI1 PE=4 SV=2	0.003	3.712	2.8125	1	1	1	1	320	37.2	9.54	High	High	NA	0.075	0	1.75	1	269.7	437.3	437.3	269.7	1	1	1.62143121987393	NA
Q08DH7	INA	Alpha-internexin OS=Bos taurus OX=9913 GN=INA PE=2 SV=1	0	5.222	3.80761523	2	3	1	1	499	55.4	5.4	High	High	NA	0.162	0	2.37	2	606.9	978.2	978.2	606.9	1	1	1.61179766024057	NA
Q7YRV4	TRIM21	E3 ubiquitin-protein ligase TRIM21 OS=Bos taurus OX=9913 GN=TRIM21 PE=2 SV=1	0	32.242	14.71215352	9	11	9	1	469	54	6.6	High	High	NA	0.863	0	27.32	9	7214.1	11545.7	11545.7	7214.1	1	1	1.60043525872943	NA
A5D7T6	YY1	YY1 protein OS=Bos taurus OX=9913 GN=YY1 PE=2 SV=1	0	5.925	5.542168675	3	3	3	1	415	44.8	6.29	High	High	NA	0.334	0	7.62	3	3039.8	4670.6	4670.6	3039.8	1	1	1.53648266333311	NA
F1MF27	SAMD9	Sterile alpha motif domain containing 9 OS=Bos taurus OX=9913 GN=SAMD9 PE=4 SV=1	0.004	3.391	1.265022138	2	2	2	1	1581	182.8	7.65	High	High	NA	0.035	0	4.24	2	721.5	1097.3	1097.3	721.5	1	1	1.52085932085932	NA
F6QA78	IHH	Indian hedgehog OS=Bos taurus OX=9913 GN=IHH PE=4 SV=1	0.035	1.294	3.883495146	1	1	1	1	309	33.7	6.96	High	High	NA	0.122	0	0	1	175.3	264.2	264.2	175.3	1	1	1.50713063320023	NA
E1BJ75	CRTAP	Cartilage associated protein OS=Bos taurus OX=9913 GN=CRTAP PE=4 SV=1	0	14.872	4.738154613	2	4	2	1	401	46.8	5.73	High	High	NA	0.292	0	8.54	2	2453.7	3689.8	3689.8	2453.7	1	1	1.50376981701104	NA
Q17QZ9	IFIT5	Interferon-induced protein with tetratricopeptide repeats 5 OS=Bos taurus OX=9913 GN=IFIT5 PE=2 SV=1	0	15.806	8.713692946	5	11	5	1	482	55.6	8.07	High	High	NA	0.409	0	23.48	5	8806.8	13202	13202	8806.8	1	1	1.49906890130354	NA
Q0VC27	HMGA1	High mobility group AT-hook 1 OS=Bos taurus OX=9913 GN=HMGA1 PE=2 SV=1	0	5.32	16.66666667	3	4	3	1	96	10.6	10.32	High	High	NA	0.995	0	8.19	3	3996.6	5943	5943	3996.6	1	1	1.48701396186759	NA
Q3T0K8	EMC4	ER membrane protein complex subunit 4 OS=Bos taurus OX=9913 GN=EMC4 PE=2 SV=1	0.006	3.095	7.103825137	1	1	1	1	183	20.1	8.62	High	High	NA	0.233	0	2.23	1	648.8	956.6	956.6	648.8	1	1	1.47441430332922	NA
Q5E9M7	TREX1	Three prime repair exonuclease 1 isoform b OS=Bos taurus OX=9913 GN=TREX1 PE=2 SV=1	0.006	3.139	2.857142857	1	1	1	1	315	33.1	8.38	High	High	NA	0.122	0	2.11	1	1582.7	2313.8	2313.8	1582.7	1	1	1.46193214127756	NA
E1BIQ0	PNPT1	Polyribonucleotide nucleotidyltransferase 1 OS=Bos taurus OX=9913 GN=PNPT1 PE=4 SV=2	0	47.006	12.77139208	9	13	9	1	783	85.8	8.13	High	High	NA	0.585	0	37.45	9	8581.5	12449.8	12449.8	8581.5	1	1	1.45077200955544	NA
F1N1N9	HERC5	HECT and RLD domain containing E3 ubiquitin protein ligase 5 OS=Bos taurus OX=9913 GN=HERC5 PE=4 SV=2	0	8.724	4.066736184	3	3	3	1	959	108.6	7.69	High	High	NA	0.101	0	8.23	3	362.8	525.4	525.4	362.8	1	1	1.44818081587652	NA
Q3ZBY7	DEGS1	Sphingolipid delta(4)-desaturase DES1 OS=Bos taurus OX=9913 GN=DEGS1 PE=2 SV=1	0	5.546	6.811145511	2	2	2	1	323	38	7.5	High	High	NA	0.311	0	5.71	2	1685.9	2438.3	2438.3	1685.9	1	1	1.4462898155288	NA
F1MUM9	ADAR	Adenosine deaminase, RNA specific OS=Bos taurus OX=9913 GN=ADAR PE=1 SV=2	0	104.818	17.68707483	18	31	18	1	1176	130.4	8.87	High	High	NA	0.648	0	77.29	18	14945.1	21578.3	21578.3	14945.1	1	1	1.44383777960669	NA
Q3SZ13	UQCC2	Ubiquinol-cytochrome-c reductase complex assembly factor 2 OS=Bos taurus OX=9913 GN=UQCC2 PE=2 SV=1	0.018	1.715	6.617647059	1	1	1	1	136	16	8.98	High	High	NA	0.166	0	2.1	1	670	966.3	966.3	670	1	1	1.44223880597015	NA
E1BBU6	TLK2	Tousled like kinase 2 OS=Bos taurus OX=9913 GN=TLK2 PE=4 SV=2	0	7.432	3.333333333	3	3	1	1	750	85.4	8.43	High	High	NA	0.116	0	7.18	3	624.6	896.8	896.8	624.6	1	1	1.43579891130323	NA
A7YY73	MAFF	Transcription factor MafF OS=Bos taurus OX=9913 GN=MAFF PE=2 SV=1	0	7.109	13.37209302	2	2	2	1	172	18.2	9.94	High	High	NA	0.359	0	4.83	2	1127.3	1615.5	1615.5	1127.3	1	1	1.43307016765723	NA
A6QPZ6	TAP1	TAP1 protein OS=Bos taurus OX=9913 GN=TAP1 PE=2 SV=1	0	41.641	9.466666667	7	8	7	1	750	81.9	6.62	High	High	NA	0.492	0	22.06	7	5654.3	8077.2	8077.2	5654.3	1	1	1.4285057389951	NA
A5D792	DCK	Histone H4 OS=Bos taurus OX=9913 GN=DCK PE=2 SV=1	0	40.41	31.37254902	5	34	1	1	153	17.7	9.95	High	High	NA	4.412	4	80.29	5	35825.5	51066.2	51066.2	35825.5	1	1	1.42541485813178	NA
E1BN24	ZNFX1	Zinc finger NFX1-type containing 1 OS=Bos taurus OX=9913 GN=ZNFX1 PE=4 SV=1	0	50.05	6.830031283	11	13	11	1	1918	219.9	7.66	High	High	NA	0.186	0	35.96	11	6857.3	9750.1	9750.1	6857.3	1	1	1.42185699911044	NA
F1MRP9	PARP10	Poly [ADP-ribose] polymerase OS=Bos taurus OX=9913 GN=PARP10 PE=4 SV=2	0	34.82	8.341915551	7	10	7	1	971	104.2	5.05	High	High	NA	0.435	0	25.71	7	3966.9	5631.1	5631.1	3966.9	1	1	1.4195215407497	NA
P01888	B2M	Beta-2-microglobulin OS=Bos taurus OX=9913 GN=B2M PE=1 SV=2	0	18.789	16.94915254	3	15	3	1	118	13.7	8	High	High	NA	4.623	0	24.67	3	8053.6	11418.3	11418.3	8053.6	1	1	1.41778831826761	NA
A0A2H4GTE4	#N/A	Interferon regulatory factor 7 OS=Bos taurus OX=9913 PE=2 SV=1	0	4.962	2.291666667	1	1	1	1	480	52.3	5.54	High	High	NA	0.072	0	3.29	1	443.3	627	627	443.3	1	1	1.41439205955335	NA
F6R1H3	PML	Protein PML OS=Bos taurus OX=9913 GN=PML PE=4 SV=1	0	50.351	13.77726751	12	18	12	1	871	96.5	5.86	High	High	NA	0.668	0	45.31	12	15516.5	21906.2	21906.2	15516.5	1	1	1.41180034157188	NA
E1BJI4	BTBD11	BTB domain containing 11 OS=Bos taurus OX=9913 GN=BTBD11 PE=4 SV=1	0	10.873	5.866425993	5	5	5	1	1108	121.3	6.81	High	High	NA	0.136	0	8.72	5	2482.9	3482.5	3482.5	2482.9	1	1	1.40259374118974	NA
E1BPP7	STAT1	Signal transducer and activator of transcription OS=Bos taurus OX=9913 GN=STAT1 PE=3 SV=2	0	104.237	15.83476764	17	27	17	1	1162	134.3	7.46	High	High	NA	0.904	0	73.69	17	12813.2	17908.3	17908.3	12813.2	1	1	1.39764461648925	NA
Q5GF34	UBA7	UBA7 protein OS=Bos taurus OX=9913 GN=UBA7 PE=2 SV=1	0	9.168	3.306613226	3	4	3	1	998	109.9	5.91	High	High	NA	0.141	0	6.36	3	1558.8	2169.1	2169.1	1558.8	1	1	1.39151911726969	NA
F1MPT7	RRS1	Ribosome biogenesis regulatory protein OS=Bos taurus OX=9913 GN=RRS1 PE=3 SV=1	0	32.497	19.7260274	6	9	6	1	365	41.4	10.8	High	High	NA	0.645	0	24.07	6	5520.9	7609.3	7609.3	5520.9	1	1	1.37827165860639	NA
G3N131	HIST1H1A	Histone H1.1 OS=Bos taurus OX=9913 GN=HIST1H1A PE=1 SV=1	0	58.596	30.27522936	10	50	4	1	218	22.1	10.93	High	High	NA	7.111	0	126.97	10	9039.4	12425.3	12425.3	9039.4	1	1	1.37457132110538	NA
Q5E9M1	ARL6IP5	PRA1 family protein 3 OS=Bos taurus OX=9913 GN=ARL6IP5 PE=2 SV=1	0	8.479	5.85106383	1	2	1	1	188	21.7	9.5	High	High	NA	0.585	0	5.8	1	1577.3	2160.1	2160.1	1577.3	1	1	1.3694921701642	NA
Q0VCU5	RAD51AP1	RAD51 associated protein 1 OS=Bos taurus OX=9913 GN=RAD51AP1 PE=2 SV=1	0	4.92	5.828220859	2	2	2	1	326	35.8	9	High	High	NA	0.194	0	4.06	2	477.8	651.9	651.9	477.8	1	1	1.3643784010046	NA
A0A2H4GTG0	#N/A	DNA-dependent activator of IFN-regulatory factor OS=Bos taurus OX=9913 PE=2 SV=1	0	5.866	7.444168734	2	2	2	1	403	43.8	6.37	High	High	NA	0.145	0	5.55	2	356.4	486.1	486.1	356.4	1	1	1.36391694725028	NA
Q0VC80	YRDC	YrdC domain-containing protein, mitochondrial OS=Bos taurus OX=9913 GN=YRDC PE=2 SV=1	0	7.66	7.246376812	2	2	2	1	276	28.9	7.64	High	High	NA	0.311	0	5.02	2	1074.7	1451.7	1451.7	1074.7	1	1	1.35079557085698	NA
F1MKX7	XRN2	5'-3' exoribonuclease OS=Bos taurus OX=9913 GN=XRN2 PE=3 SV=1	0	40.376	8.096740273	6	9	6	1	951	108.4	7.74	High	High	NA	0.362	0	28.57	6	4480.3	6015.5	6015.5	4480.3	1	1	1.34265562573935	NA
O77627	JUN	Transcription factor AP-1 OS=Bos taurus OX=9913 GN=JUN PE=2 SV=2	0	15.397	13.13432836	4	5	3	1	335	36.1	8.76	High	High	NA	0.931	1	13.26	4	3451.6	4603.4	4603.4	3451.6	1	1	1.33370031289837	NA
E1BHN4	LOC509283	Uncharacterized protein OS=Bos taurus OX=9913 PE=4 SV=2	0	46.242	4.641221374	13	15	13	1	3275	374	6.84	High	High	NA	0.139	0	33.47	13	4897.7	6525.9	6525.9	4897.7	1	1	1.33244175837638	NA
Q0IIJ2	H1F0	Histone H1.0 OS=Bos taurus OX=9913 GN=H1F0 PE=2 SV=3	0	8.855	9.278350515	2	3	2	1	194	20.9	10.9	High	High	NA	0.369	0	7.08	2	2037.9	2712.3	2712.3	2037.9	1	1	1.33092889739438	NA
F1MZ75	RIPOR3	RIPOR family member 3 OS=Bos taurus OX=9913 GN=RIPOR3 PE=4 SV=2	0	28.859	6.617647059	6	11	6	1	952	106	8.16	High	High	NA	0.263	0	28.65	6	4223.8	5616.7	5616.7	4223.8	1	1	1.329774137033	NA
G3X770	C7H19orf66	Chromosome 19 open reading frame 66 OS=Bos taurus OX=9913 GN=C7H19orf66 PE=4 SV=1	0	8.3	6.551724138	2	2	2	1	290	33.2	7.12	High	High	NA	0.202	0	3.29	2	1121.8	1490.2	1490.2	1121.8	1	1	1.32840078445356	NA
F1MJ80	NAMPT	Nicotinamide phosphoribosyltransferase OS=Bos taurus OX=9913 GN=NAMPT PE=4 SV=1	0	27.37	13.44195519	5	7	5	1	491	55.4	7.2	High	High	NA	0.343	0	18.63	5	2330.7	3087.7	3087.7	2330.7	1	1	1.32479512592783	NA
A6QLA8	TRIM25	TRIM25 protein OS=Bos taurus OX=9913 GN=TRIM25 PE=1 SV=1	0	32.148	9.350237718	5	14	5	1	631	70.6	8.21	High	High	NA	0.585	0	30.8	5	6515.8	8628.1	8628.1	6515.8	1	1	1.32418122103195	NA
A6H794	FAM241B	C28H10ORF35 protein OS=Bos taurus OX=9913 GN=FAM241B PE=2 SV=1	0	7.797	16.66666667	2	2	2	1	120	13.1	11.58	High	High	NA	0.668	0	5.2	2	994.7	1311.9	1311.9	994.7	1	1	1.3188901176234	NA
Q27U16	TRIM5	TRIM OS=Bos taurus OX=9913 GN=TRIM5 PE=2 SV=1	0	17.406	9.001956947	4	5	2	1	511	58.5	6.98	High	High	NA	0.334	2	11.31	4	2405	3158.5	3158.5	2405	1	1	1.31330561330561	NA
A7YWG9	PHLDA1	PHLDA1 protein OS=Bos taurus OX=9913 GN=PHLDA1 PE=2 SV=1	0	8.309	6.374501992	2	3	2	1	251	28.3	9.39	High	High	NA	0.778	0	8.04	2	1411.8	1842.4	1842.4	1411.8	1	1	1.30500070831563	NA
P0C2B8	MRPL55	39S ribosomal protein L55, mitochondrial OS=Bos taurus OX=9913 GN=MRPL55 PE=1 SV=1	0	5.399	7.142857143	1	2	1	1	126	15	9.58	High	High	NA	0.359	0	5.96	1	1607.5	2091.9	2091.9	1607.5	1	1	1.30133748055988	NA
Q3SX21	CLK3	Dual specificity protein kinase CLK3 OS=Bos taurus OX=9913 GN=CLK3 PE=2 SV=1	0.003	3.697	2.653061224	1	1	1	1	490	58.6	9.36	High	High	NA	0.053	0	2.52	1	280.8	365.2	365.2	280.8	1	1	1.3005698005698	NA
F1MCG5	LOC618733	Transporter 2, ATP-binding cassette, sub-family B OS=Bos taurus OX=9913 GN=LOC618733 PE=4 SV=1	0	37.875	9.457579972	5	9	5	1	719	79.2	6.48	High	High	NA	0.389	0	27.1	5	3736.6	4859.7	4859.7	3736.6	1	1	1.30056736070224	NA
Q2KJE7	PSME1	Proteasome (Prosome, macropain) activator subunit 1 (PA28 alpha) OS=Bos taurus OX=9913 GN=PSME1 PE=2 SV=1	0	45.902	25.70281124	6	16	6	1	249	28.7	6.04	High	High	NA	1.555	0	43.75	6	11072.3	14391.7	14391.7	11072.3	1	1	1.29979317756925	NA
Q05B69	NUB1	NEDD8 ultimate buster 1 OS=Bos taurus OX=9913 GN=NUB1 PE=2 SV=1	0	7.201	1.465798046	1	2	1	1	614	70.3	6.27	High	High	NA	0.094	0	2.47	1	387.1	502.7	502.7	387.1	1	1	1.29863084474296	NA
E1BNB5	FOSL1	FOS like 1, AP-1 transcription factor subunit OS=Bos taurus OX=9913 GN=FOSL1 PE=4 SV=1	0.033	1.344	3.32103321	1	1	1	1	271	29.3	8.07	High	High	NA	0.233	0	2.19	1	1015.7	1317.2	1317.2	1015.7	1	1	1.29683961799744	NA
P02253	HIST1H1C	Histone H1.2 OS=Bos taurus OX=9913 GN=HIST1H1C PE=1 SV=2	0	91.678	40.37558685	13	71	1	1	213	21.3	11	High	High	NA	12.503	0	177.49	13	2962.3	3823.4	3823.4	2962.3	1	1	1.29068629105762	NA
Q2KHW8	GEMIN6	Gem-associated protein 6 OS=Bos taurus OX=9913 GN=GEMIN6 PE=2 SV=1	0.019	1.684	5.421686747	1	1	1	1	166	18.7	5.57	High	High	NA	0.259	0	2.1	1	461.6	591.5	591.5	461.6	1	1	1.28141247833622	NA
G3MWV5	HIST1H1E	Histone cluster 1 H1 family member e OS=Bos taurus OX=9913 GN=HIST1H1E PE=3 SV=1	0	91.973	39.26940639	13	75	1	1	219	21.9	11.03	High	High	NA	11.115	2	181.93	13	14901	19041.1	19041.1	14901	1	1	1.27784041339507	NA
Q2KIB2	MGC137708	Hypothetical LOC516719 OS=Bos taurus OX=9913 GN=MGC137708 PE=2 SV=1	0.043	1.198	3.629032258	1	1	1	1	248	28.1	6.57	High	High	NA	0.145	0	2.67	1	887.4	1133	1133	887.4	1	1	1.27676357899482	NA
Q32LM8	NRM	Nurim OS=Bos taurus OX=9913 GN=NRM PE=1 SV=1	0	4.86	6.870229008	2	2	2	1	262	29.6	7.97	High	High	NA	0.334	0	2.65	2	941.9	1197.6	1197.6	941.9	1	1	1.27147255547298	NA
F1N582	ODR4	Chromosome 1 open reading frame 27 OS=Bos taurus OX=9913 GN=ODR4 PE=4 SV=1	0.038	1.272	2.863436123	1	1	1	1	454	50.9	5.82	High	High	NA	0.072	0	0	1	203.8	258.8	258.8	203.8	1	1	1.26987242394504	NA
F1MLX8	#N/A	Uncharacterized protein OS=Bos taurus OX=9913 PE=4 SV=2	0	21.723	4.259850905	4	7	4	1	939	106	7.96	High	High	NA	0.168	0	20.31	4	4479	5683.7	5683.7	4479	1	1	1.26896628711766	NA
G3X6N3	TF	Serotransferrin OS=Bos taurus OX=9913 GN=TF PE=1 SV=1	0	13.707	7.528409091	5	7	5	1	704	77.6	7.27	High	High	NA	0.194	0	15.91	5	3095.7	3927.2	3927.2	3095.7	1	1	1.26859837839584	NA
A7Z066	CANX	Calnexin OS=Bos taurus OX=9913 GN=CANX PE=1 SV=1	0	72.524	17.53794266	10	28	10	1	593	67.7	4.63	High	High	NA	2.162	0	53.36	10	17390.4	22054	22054	17390.4	1	1	1.26817094488913	NA
Q3ZCK3	BPNT1	3'(2'),5'-bisphosphate nucleotidase 1 OS=Bos taurus OX=9913 GN=BPNT1 PE=2 SV=1	0.002	3.836	6.168831169	2	2	2	1	308	33.3	5.53	High	High	NA	0.212	0	4.06	2	389.4	492.5	492.5	389.4	1	1	1.26476630713919	NA
Q2HJD0	FAF2	FAS-associated factor 2 OS=Bos taurus OX=9913 GN=FAF2 PE=2 SV=1	0	11.028	5.393258427	2	2	2	1	445	52.6	5.71	High	High	NA	0.155	0	7.96	2	1476.7	1859.3	1859.3	1476.7	1	1	1.25909121690255	NA
A1A4L1	THEM4	Acyl-coenzyme A thioesterase THEM4 OS=Bos taurus OX=9913 GN=THEM4 PE=2 SV=1	0	6.782	8.438818565	2	2	2	1	237	26.8	8.6	High	High	NA	0.222	0	5.4	2	1282.5	1613.4	1613.4	1282.5	1	1	1.25801169590643	NA
Q9TU26	SLC7A5	Blood-brain barrier large neutral amino acid transporter OS=Bos taurus OX=9913 GN=LAT PE=2 SV=1	0	6.005	2.772277228	1	1	1	1	505	55.1	8.06	High	High	NA	0.096	0	3.11	1	589.8	741.3	741.3	589.8	1	1	1.25686673448627	NA
A7E3X2	CSNK1G1	Casein kinase I isoform gamma-1 OS=Bos taurus OX=9913 GN=CSNK1G1 PE=2 SV=1	0.023	1.576	1.969365427	1	1	1	1	457	52.6	9.01	High	High	NA	0.064	0	2.35	1	385.5	484.1	484.1	385.5	1	1	1.25577172503243	NA
E1BMH4	EHHADH	Enoyl-CoA hydratase and 3-hydroxyacyl CoA dehydrogenase OS=Bos taurus OX=9913 GN=EHHADH PE=1 SV=1	0	7.536	3.87275242	3	3	3	1	723	79.7	8.76	High	High	NA	0.145	0	4.44	3	1067.4	1337.7	1337.7	1067.4	1	1	1.25323215289488	NA
P37980	PPA1	Inorganic pyrophosphatase OS=Bos taurus OX=9913 GN=PPA1 PE=1 SV=2	0	21.845	15.22491349	4	6	4	1	289	32.8	5.47	High	High	NA	0.616	0	11.19	4	3238.9	4048.9	4048.9	3238.9	1	1	1.25008490536911	NA
Q2KHW7	RGS10	Regulator of G-protein signaling 10 OS=Bos taurus OX=9913 GN=RGS10 PE=2 SV=1	0	5.734	6.629834254	1	3	1	1	181	21.2	8.07	High	High	NA	0.136	0	6.15	1	1548.7	1932.2	1932.2	1548.7	1	1	1.24762704203526	NA
Q5E9X4	LRRC59	Leucine-rich repeat-containing protein 59 OS=Bos taurus OX=9913 GN=LRRC59 PE=2 SV=1	0	37.434	22.22222222	6	11	6	1	306	34.9	9.52	High	High	NA	0.848	0	33.47	6	5142.1	6413.3	6413.3	5142.1	1	1	1.24721417319772	NA
A2VE83	NMI	NMI protein OS=Bos taurus OX=9913 GN=NMI PE=2 SV=1	0	19.236	21.03559871	6	6	6	1	309	35.3	5.07	High	High	NA	0.701	0	13.69	6	738.1	920.3	920.3	738.1	1	1	1.24685002032245	NA
Q3YJG7	BoLA	MHC class I antigen (Fragment) OS=Bos taurus OX=9913 GN=BoLA PE=3 SV=1	0	53.699	18.61111111	7	15	3	1	360	40.6	6.65	High	High	NA	1.471	3	38.28	7	6289.7	7838.7	7838.7	6289.7	1	1	1.24627565702657	NA
Q3SX30	PSMF1	Proteasome inhibitor PI31 subunit OS=Bos taurus OX=9913 GN=PSMF1 PE=2 SV=2	0	7.944	7.777777778	2	3	2	1	270	29.7	5.72	High	High	NA	0.292	0	6.89	2	2260.9	2814.9	2814.9	2260.9	1	1	1.24503516298819	NA
Q5EA11	TTC4	Tetratricopeptide repeat protein 4 OS=Bos taurus OX=9913 GN=TTC4 PE=2 SV=2	0	5.327	2.577319588	1	1	1	1	388	44.3	5.19	High	High	NA	0.086	0	2.55	1	743.2	923.4	923.4	743.2	1	1	1.24246501614639	NA
A6QPY0	DDOST	Dolichyl-diphosphooligosaccharide--protein glycosyltransferase 48 kDa subunit OS=Bos taurus OX=9913 GN=DDOST PE=2 SV=2	0	35.917	17.31207289	9	14	9	1	439	48.8	5.83	High	High	NA	1.913	0	27	9	16083.9	19953.7	19953.7	16083.9	1	1	1.2406008492965	NA
P17248	WARS	Tryptophan--tRNA ligase, cytoplasmic OS=Bos taurus OX=9913 GN=WARS PE=1 SV=3	0	33.125	20.37815126	7	16	7	1	476	53.8	5.78	High	High	NA	0.947	0	29.29	7	7084.8	8779.9	8779.9	7084.8	1	1	1.23925869467028	NA
Z4YH78	ATAD1	ATPase family AAA domain-containing protein 1 OS=Bos taurus OX=9913 GN=ATAD1 PE=3 SV=1	0	15.203	7.923497268	2	4	2	1	366	41.4	7.3	High	High	NA	0.233	0	9.16	2	2010	2486.2	2486.2	2010	1	1	1.23691542288557	NA
E1BE86	CCS	Copper chaperone for superoxide dismutase OS=Bos taurus OX=9913 GN=CCS PE=4 SV=1	0.012	1.952	2.554744526	1	1	1	1	274	29.2	5.24	High	High	NA	0.116	0	2.2	1	1047.4	1295.5	1295.5	1047.4	1	1	1.23687225510789	NA
A1L504	LMF2	Lipase maturation factor 2 OS=Bos taurus OX=9913 GN=LMF2 PE=2 SV=2	0	15.499	3.271692745	2	3	2	1	703	79.2	9.89	High	High	NA	0.218	0	8.91	2	604.7	746.6	746.6	604.7	1	1	1.23466181577642	NA
Q2YDL5	FKBP11	Peptidyl-prolyl cis-trans isomerase FKBP11 OS=Bos taurus OX=9913 GN=FKBP11 PE=2 SV=1	0	8.024	8.866995074	2	3	2	1	203	22.5	9.17	High	High	NA	0.468	0	7.61	2	5248	6474.2	6474.2	5248	1	1	1.23365091463415	NA
A7MB28	NDRG3	Protein NDRG3 OS=Bos taurus OX=9913 GN=NDRG3 PE=2 SV=1	0	14.513	13.6	4	4	4	1	375	41.2	5.31	High	High	NA	0.624	0	12.17	4	2592.1	3196.6	3196.6	2592.1	1	1	1.2332085953474	NA
Q3ZBG9	PLSCR2	Phospholipid scramblase 2 OS=Bos taurus OX=9913 GN=PLSCR2 PE=2 SV=1	0.001	3.957	4.778156997	2	4	2	1	293	32.6	5.44	High	High	NA	0.359	0	5.35	2	474.8	584.4	584.4	474.8	1	1	1.23083403538332	NA
A7E3W2	LGALS3BP	Galectin-3-binding protein OS=Bos taurus OX=9913 GN=LGALS3BP PE=1 SV=1	0	14.995	8.108108108	4	5	4	1	555	62.1	5.6	High	High	NA	0.301	0	13.96	4	3904.4	4794.9	4794.9	3904.4	1	1	1.22807601680156	NA
Q29S21	KRT7	Keratin, type II cytoskeletal 7 OS=Bos taurus OX=9913 GN=KRT7 PE=2 SV=1	0	147.491	33.9055794	19	83	16	1	466	51.5	5.97	High	High	NA	5.579	0	190.67	19	30071.8	36893.7	36893.7	30071.8	1	1	1.22685373007269	NA
F1MLI8	PODXL	Uncharacterized protein OS=Bos taurus OX=9913 GN=PODXL PE=4 SV=2	0	14.486	3.76984127	3	7	3	1	504	53.6	5.3	High	High	NA	0.468	0	11.99	3	9779.6	11987.5	11987.5	9779.6	1	1	1.22576587999509	NA
A6QNK8	TAPBPL	TAPBPL protein OS=Bos taurus OX=9913 GN=TAPBPL PE=2 SV=1	0	4.484	4.298642534	1	1	1	1	442	47.1	5.29	High	High	NA	0.129	0	1.87	1	81	99.2	99.2	81	1	1	1.22469135802469	NA
F1MVP0	ADAMTS13	ADAM metallopeptidase with thrombospondin type 1 motif 13 OS=Bos taurus OX=9913 GN=ADAMTS13 PE=4 SV=2	0.024	1.545	0.778485492	1	1	1	1	1413	151.4	7.06	High	High	NA	0.027	0	2.39	1	1079.1	1319.8	1319.8	1079.1	1	1	1.22305625057919	NA
Q02366	NDUFA6	NADH dehydrogenase [ubiquinone] 1 alpha subcomplex subunit 6 OS=Bos taurus OX=9913 GN=NDUFA6 PE=1 SV=2	0	22.729	18.75	2	5	2	1	128	15	10.04	High	High	NA	1.276	0	10.4	2	2922.9	3571.7	3571.7	2922.9	1	1	1.22197132984365	NA
Q0P565	HDDC2	HD domain-containing protein 2 OS=Bos taurus OX=9913 GN=HDDC2 PE=2 SV=1	0	9.43	17.56097561	4	5	4	1	205	23.3	5.16	High	High	NA	0.848	0	7.89	4	2848.9	3478.6	3478.6	2848.9	1	1	1.22103267927972	NA
A5D7R9	NRAS	NRAS protein OS=Bos taurus OX=9913 GN=NRAS PE=2 SV=1	0	14.847	9.523809524	2	3	1	1	189	21.2	5.17	High	High	NA	0.585	0	7.15	2	368.1	448.9	448.9	368.1	1	1	1.21950556913882	NA
F1MHM5	YARS	Tyrosine--tRNA ligase OS=Bos taurus OX=9913 GN=YARS PE=3 SV=1	0	81.703	27.27272727	15	31	15	1	528	59.1	7.2	High	High	NA	1.601	0	73.29	15	22368.6	27249.2	27249.2	22368.6	1	1	1.21818978389349	NA
G3X771	#N/A	Uncharacterized protein OS=Bos taurus OX=9913 GN=ABCB1 PE=4 SV=1	0	18.023	3.918495298	5	5	4	1	1276	141.8	9.23	High	High	NA	0.129	1	11.46	5	4181.5	5093.5	5093.5	4181.5	1	1	1.21810355135717	NA
A5D7R2	NOC3L	NOC3L protein OS=Bos taurus OX=9913 GN=NOC3L PE=2 SV=1	0	26.064	4.005006258	3	7	3	1	799	92.3	9.16	High	High	NA	0.28	0	13.21	3	3078.5	3748.5	3748.5	3078.5	1	1	1.2176384602891	NA
Q1RML1	UBE2S	Ubiquitin-conjugating enzyme E2 S OS=Bos taurus OX=9913 GN=UBE2S PE=2 SV=2	0	11.315	8.071748879	3	5	3	1	223	23.9	8.68	High	High	NA	0.778	0	12.36	3	2194.6	2670.3	2670.3	2194.6	1	1	1.2167593183268	NA
E1BBM0	MRM3	Mitochondrial rRNA methyltransferase 3 OS=Bos taurus OX=9913 GN=MRM3 PE=4 SV=2	0	4.287	2.398081535	1	1	1	1	417	46.3	8.76	High	High	NA	0.08	0	2.52	1	589.6	717	717	589.6	1	1	1.21607869742198	NA
F1MQ07	DERL1	Derlin OS=Bos taurus OX=9913 GN=DERL1 PE=3 SV=2	0.003	3.723	3.187250996	1	2	1	1	251	28.9	9.77	High	High	NA	0.292	0	0	1	1709.6	2074.2	2074.2	1709.6	1	1	1.21326626111371	NA
Q32LF9	CAMLG	Calcium signal-modulating cyclophilin ligand OS=Bos taurus OX=9913 GN=CAMLG PE=2 SV=1	0	11.351	10.61643836	2	2	2	1	292	32.7	8.05	High	High	NA	0.259	0	6.07	2	864.6	1048.1	1048.1	864.6	1	1	1.21223687254222	NA
E1BPN8	COA7	Cytochrome c oxidase assembly factor 7 (putative) OS=Bos taurus OX=9913 GN=COA7 PE=4 SV=1	0	5.849	7.792207792	2	3	2	1	231	25.8	5.69	High	High	NA	0.369	0	3.94	2	1531.2	1854.3	1854.3	1531.2	1	1	1.21101097178683	NA
F1MV86	CCND3	G1/S-specific cyclin-D3 OS=Bos taurus OX=9913 GN=CCND3 PE=3 SV=1	0.03	1.42	3.767123288	1	1	1	1	292	32.4	7.06	High	High	NA	0.105	0	0	1	231.3	280.1	280.1	231.3	1	1	1.21098140942499	NA
Q0VC24	WDR12	Ribosome biogenesis protein WDR12 OS=Bos taurus OX=9913 GN=WDR12 PE=2 SV=1	0	26.415	14.18439716	6	9	6	1	423	47.7	5.8	High	High	NA	0.63	0	22.1	6	3730.6	4508.5	4508.5	3730.6	1	1	1.2085187369324	NA
E1BGN3	HIST2H3D	Histone H3 OS=Bos taurus OX=9913 GN=HIST2H3D PE=3 SV=1	0	22.989	30.14705882	7	23	2	1	136	15.4	11.27	High	High	NA	6.017	4	50.83	7	31629.8	38190	38190	31629.8	1	1	1.20740567439566	NA
Q0VCX3	TM4SF1	Transmembrane 4 L six family member 1 OS=Bos taurus OX=9913 GN=TM4SF1 PE=2 SV=1	0.016	1.766	4.455445545	1	1	1	1	202	21.9	5.2	High	High	NA	0.334	0	0	1	170.6	205.7	205.7	170.6	1	1	1.20574443141852	NA
Q3SZV5	POMP	Proteasome maturation protein OS=Bos taurus OX=9913 GN=POMP PE=2 SV=1	0	12.538	26.95035461	3	4	3	1	141	15.8	5.27	High	High	NA	1.031	0	10.31	3	1305.3	1573.6	1573.6	1305.3	1	1	1.20554661763579	NA
Q3ZBF8	CERS2	Ceramide synthase 2 OS=Bos taurus OX=9913 GN=CERS2 PE=2 SV=1	0	9.093	4.736842105	2	4	2	1	380	44.9	9	High	High	NA	0.369	0	7.55	2	4121	4966.3	4966.3	4121	1	1	1.20512011647658	NA
F1MTZ3	UBASH3B	Ubiquitin associated and SH3 domain containing B OS=Bos taurus OX=9913 GN=UBASH3B PE=4 SV=1	0.044	1.187	1.512605042	1	1	1	1	595	66.7	6.3	High	High	NA	0.064	0	2.51	1	634.4	764.1	764.1	634.4	1	1	1.20444514501892	NA
A7MB38	SRSF4	SFRS4 protein OS=Bos taurus OX=9913 GN=SRSF4 PE=2 SV=1	0	19.382	7.302231237	4	8	2	1	493	56	11.53	High	High	NA	0.326	0	17.61	4	432.3	518.9	518.9	432.3	1	1	1.20032384917881	NA
Q1JQC2	IER3IP1	Immediate early response 3-interacting protein 1 OS=Bos taurus OX=9913 GN=IER3IP1 PE=3 SV=1	0.009	2.541	9.756097561	1	1	1	1	82	9	8.22	High	High	NA	0.585	0	0	1	990.9	1189.2	1189.2	990.9	1	1	1.20012110202846	NA
Q5EAD5	PGGT1B	Geranylgeranyl transferase type-1 subunit beta OS=Bos taurus OX=9913 GN=PGGT1B PE=2 SV=1	0	7.818	4.50928382	2	3	2	1	377	42.5	6.99	High	High	NA	0.28	0	7.27	2	1630.7	1358.7	1358.7	1630.7	1	1	0.833200466057521	NA
F1MVV2	PAN3	PAN2-PAN3 deadenylation complex subunit PAN3 OS=Bos taurus OX=9913 GN=PAN3 PE=3 SV=2	0.023	1.571	1.522070015	1	1	1	1	657	73.1	8.84	High	High	NA	0.051	0	0	1	668.5	556.6	556.6	668.5	1	1	0.832610321615557	NA
E1BE82	PUM1	Pumilio RNA binding family member 1 OS=Bos taurus OX=9913 GN=PUM1 PE=4 SV=2	0	10.108	2.782462057	3	3	3	1	1186	126.3	6.81	High	High	NA	0.134	0	7.75	3	2123.9	1767.6	1767.6	2123.9	1	1	0.83224257262583	NA
A1A4I6	CSTF2	CSTF2 protein OS=Bos taurus OX=9913 GN=CSTF2 PE=2 SV=1	0	20.727	7.601351351	4	4	1	1	592	62.4	6.87	High	High	NA	0.222	0	8.86	4	264.7	220.2	220.2	264.7	1	1	0.8318851530034	NA
Q5E9B2	PCLAF	PCNA-associated factor OS=Bos taurus OX=9913 GN=PCLAF PE=3 SV=1	0	7.266	16.21621622	1	1	1	1	111	11.9	9.83	High	High	NA	0.292	0	3.22	1	300.3	249.8	249.8	300.3	1	1	0.831834831834832	NA
F1MHL2	ANKS1A	Ankyrin repeat and sterile alpha motif domain containing 1A OS=Bos taurus OX=9913 GN=ANKS1A PE=4 SV=2	0	8.248	2.108963093	2	2	2	1	1138	123.1	6.42	High	High	NA	0.06	0	5.71	2	701.1	582.8	582.8	701.1	1	1	0.831265154756811	NA
A7MBE2	SEC14L1	SEC14 like lipid binding 1 OS=Bos taurus OX=9913 GN=SEC14L1 PE=2 SV=1	0	8.022	3.776223776	3	3	3	1	715	81.2	6.43	High	High	NA	0.136	0	5.53	3	2087.3	1734.7	1734.7	2087.3	1	1	0.831073635797442	NA
Q0P592	FN3KRP	Fructosamine 3 kinase related protein OS=Bos taurus OX=9913 GN=FN3KRP PE=2 SV=1	0.027	1.458	2.265372168	1	1	1	1	309	34.4	7.14	High	High	NA	0	0	0	1	1668.8	1384	1384	1668.8	1	1	0.829338446788111	NA
E1BFM0	SRGAP2	SLIT-ROBO Rho GTPase-activating protein 2 OS=Bos taurus OX=9913 PE=4 SV=2	0	6.09	3.192584964	3	3	2	1	971	108.8	6.62	High	High	NA	0.095	0	3.85	3	533.7	442.3	442.3	533.7	1	1	0.828742739366685	NA
F1MUH9	CTTNBP2NL	CTTNBP2 N-terminal like OS=Bos taurus OX=9913 GN=CTTNBP2NL PE=4 SV=1	0	8.81	6.103286385	3	3	3	1	639	70.1	8.1	High	High	NA	0.145	0	4.81	3	496.8	411.6	411.6	496.8	1	1	0.828502415458937	NA
Q0VD18	LHPP	Phospholysine phosphohistidine inorganic pyrophosphate phosphatase OS=Bos taurus OX=9913 GN=LHPP PE=1 SV=1	0.007	2.734	4.814814815	1	1	1	1	270	29.2	5.54	High	High	NA	0.155	0	0	1	390.5	323.5	323.5	390.5	1	1	0.82842509603073	NA
F1MUT9	BAD	BCL2 associated agonist of cell death OS=Bos taurus OX=9913 GN=BAD PE=4 SV=2	0.01	2.196	6.547619048	1	1	1	1	168	18.4	7.71	High	High	NA	0.194	0	1.75	1	565.3	468.2	468.2	565.3	1	1	0.828232796745091	NA
F1MUT0	SETD7	Histone-lysine N-methyltransferase SETD7 OS=Bos taurus OX=9913 GN=SETD7 PE=3 SV=1	0.006	3.105	2.459016393	1	1	1	1	366	40.6	4.63	High	High	NA	0.116	0	2.16	1	516.8	428	428	516.8	1	1	0.828173374613003	NA
P00517	PRKACA	cAMP-dependent protein kinase catalytic subunit alpha OS=Bos taurus OX=9913 GN=PRKACA PE=1 SV=3	0	19.774	16.52421652	6	6	1	1	351	40.6	8.65	High	High	NA	0.585	0	8.51	6	221.6	183.5	183.5	221.6	1	1	0.828068592057762	NA
E1B7F6	PLXNB1	Plexin B1 OS=Bos taurus OX=9913 GN=PLXNB1 PE=4 SV=2	0	4.848	1.358950328	2	3	2	1	2134	232.1	5.59	High	High	NA	0.039	0	1.87	2	354.7	293.6	293.6	354.7	1	1	0.827741753594587	NA
F1MPD1	MRC2	Mannose receptor C type 2 OS=Bos taurus OX=9913 GN=MRC2 PE=4 SV=1	0	9.169	2.079002079	3	3	3	1	1443	162.4	5.8	High	High	NA	0.087	0	7.07	3	1733.1	1431.5	1431.5	1733.1	1	1	0.825976573769546	NA
Q58DG1	#N/A	UPF0160 protein MYG1, mitochondrial OS=Bos taurus OX=9913 PE=2 SV=1	0	21.72	17.84776903	5	7	5	1	381	42.9	6.76	High	High	NA	0.562	0	16.51	5	2742.6	2264.2	2264.2	2742.6	1	1	0.825566980237731	NA
E1BEW3	IPO11	Importin 11 OS=Bos taurus OX=9913 GN=IPO11 PE=4 SV=1	0	11.112	3.794871795	3	3	3	1	975	112.2	5.27	High	High	NA	0.126	0	7.91	3	760.8	628	628	760.8	1	1	0.825446898002103	NA
Q0V898	NELFE	Negative elongation factor E OS=Bos taurus OX=9913 GN=NELFE PE=2 SV=1	0	12.108	8.288770053	2	2	2	1	374	42.3	9.48	High	High	NA	0.166	0	5.9	2	280.6	231.6	231.6	280.6	1	1	0.825374198146828	NA
A4FV15	PIAS4	PIAS4 protein OS=Bos taurus OX=9913 GN=PIAS4 PE=2 SV=1	0.011	2.027	2.53411306	1	1	1	1	513	56.8	6.14	High	High	NA	0.068	0	2.29	1	333.5	275	275	333.5	1	1	0.824587706146927	NA
F1MFJ6	TBL1XR1	Transducin beta like 1 X-linked receptor 1 OS=Bos taurus OX=9913 GN=TBL1XR1 PE=4 SV=2	0	70.822	21.9844358	7	13	7	1	514	55.6	5.55	High	High	NA	1.207	0	43.56	7	6451.2	5317.1	5317.1	6451.2	1	1	0.824203249007937	NA
Q2KJ16	PHKG2	Phosphorylase b kinase gamma catalytic chain, liver/testis isoform OS=Bos taurus OX=9913 GN=PHKG2 PE=2 SV=1	0	4.303	3.448275862	1	1	1	1	406	46.5	6.27	High	High	NA	0.064	0	2.24	1	410.7	338.4	338.4	410.7	1	1	0.823959094229364	NA
Q3T0W3	RNF181	E3 ubiquitin-protein ligase RNF181 OS=Bos taurus OX=9913 GN=RNF181 PE=2 SV=1	0.007	2.8	5.22875817	1	2	1	1	153	17.9	5.54	High	High	NA	0.212	0	4.26	1	1747.9	1440	1440	1747.9	1	1	0.823845757766463	NA
E1BF77	LOC518027	Uncharacterized protein OS=Bos taurus OX=9913 GN=LOC518027 PE=4 SV=2	0.008	2.604	2.279202279	1	1	1	1	351	39.3	7.74	High	High	NA	0.066	0	0	1	766	631	631	766	1	1	0.823759791122715	NA
Q56K04	CRIP1	Cysteine-rich protein 1 OS=Bos taurus OX=9913 GN=CRIP1 PE=3 SV=3	0	7.86	11.68831169	1	3	1	1	77	8.5	8.75	High	High	NA	2.162	0	4.62	1	3381.7	2783.8	2783.8	3381.7	1	1	0.823195434249046	NA
E1BEG4	ZFYVE16	Zinc finger FYVE-type containing 16 OS=Bos taurus OX=9913 GN=ZFYVE16 PE=4 SV=1	0.001	4.05	1.358344114	2	2	2	1	1546	169.3	4.83	High	High	NA	0.046	0	2.21	2	1372.9	1129.7	1129.7	1372.9	1	1	0.822856726637046	NA
F1MLM2	HLTF	Helicase-like transcription factor OS=Bos taurus OX=9913 GN=HLTF PE=4 SV=2	0	24.098	5.450941526	5	7	5	1	1009	113.5	8.43	High	High	NA	0.181	0	11.79	5	2880.2	2368.1	2368.1	2880.2	1	1	0.822199847232831	NA
Q1JPA0	ALDH3B1	Aldehyde dehydrogenase family 3 member B1 OS=Bos taurus OX=9913 GN=ALDH3B1 PE=2 SV=1	0	7.609	5.128205128	2	2	1	1	468	51.8	8.05	High	High	NA	0.141	0	4.05	2	402.9	331.2	331.2	402.9	1	1	0.822040208488459	NA
Q3T904	ATG9A	Autophagy-related protein 9A OS=Bos taurus OX=9913 GN=ATG9A PE=2 SV=1	0.024	1.564	0.953516091	1	1	1	1	839	94.4	6.62	High	High	NA	0.042	0	0	1	629.2	516.8	516.8	629.2	1	1	0.821360457724094	NA
Q5E952	RALY	RALY heterogeneous nuclear ribonucleoprotein OS=Bos taurus OX=9913 GN=RALY PE=2 SV=1	0	50.033	25.795053	9	19	9	1	283	30.1	9.47	High	High	NA	2.981	0	41.63	9	18814.3	15448.9	15448.9	18814.3	1	1	0.821125420557767	NA
Q05589	PLAU	Urokinase-type plasminogen activator OS=Bos taurus OX=9913 GN=PLAU PE=2 SV=1	0.024	1.542	2.309468822	1	1	1	1	433	48.7	8.03	High	High	NA	0.068	0	2.16	1	825.6	677.2	677.2	825.6	1	1	0.820251937984496	NA
A0A0B4J191	NRADD	Uncharacterized protein OS=Bos taurus OX=9913 GN=NRADD PE=4 SV=1	0	5.86	5.676855895	1	1	1	1	229	24.4	7.01	High	High	NA	0.145	0	2.95	1	413.3	338.9	338.9	413.3	1	1	0.819985482700218	NA
B0JYK4	PRKAR2B	Protein kinase, cAMP-dependent, regulatory, type II, beta OS=Bos taurus OX=9913 GN=PRKAR2B PE=2 SV=1	0	5.125	4.066985646	1	1	1	1	418	46.3	4.94	High	High	NA	0.07	0	3.03	1	339.5	278.3	278.3	339.5	1	1	0.819734904270987	NA
Q58CU6	#N/A	Uncharacterized protein C1orf198 homolog OS=Bos taurus OX=9913 PE=2 SV=1	0	11.771	10.15384615	2	3	2	1	325	35.5	5.16	High	High	NA	0.222	0	6.08	2	869.1	712.4	712.4	869.1	1	1	0.819698538718214	NA
A7E3P7	THEX1	Histone mRNA 3' end-specific exonuclease OS=Bos taurus OX=9913 GN=THEX1 PE=2 SV=1	0	4.974	5.157593123	2	3	2	1	349	40	7.27	High	High	NA	0.186	0	3.8	2	2173	1780.7	1780.7	2173	1	1	0.819466175793833	NA
G3N0D9	BRD1	Bromodomain containing 1 OS=Bos taurus OX=9913 GN=BRD1 PE=4 SV=1	0	5.457	2.538071066	3	3	3	1	1182	131.9	9.06	High	High	NA	0.073	0	3.65	3	604.3	495.2	495.2	604.3	1	1	0.819460532847923	NA
E1BJF4	POLA1	DNA polymerase OS=Bos taurus OX=9913 GN=POLA1 PE=3 SV=1	0	9.628	2.36861584	3	3	3	1	1351	152.4	5.74	High	High	NA	0.069	0	6.74	3	1522.8	1247	1247	1522.8	1	1	0.818886262148674	NA
F1MUD4	USP19	Ubiquitin specific peptidase 19 OS=Bos taurus OX=9913 GN=USP19 PE=4 SV=2	0	6.104	1.253481894	1	1	1	1	1436	157.6	7.2	High	High	NA	0.02	0	2.06	1	622.5	509.7	509.7	622.5	1	1	0.818795180722892	NA
Q3T0C7	STMN1	Stathmin OS=Bos taurus OX=9913 GN=STMN1 PE=2 SV=3	0	63.018	57.71812081	10	29	10	1	149	17.3	5.97	High	High	NA	10.45	0	55.16	10	29166.4	23843.3	23843.3	29166.4	1	1	0.81749204564156	NA
Q8MJJ1	SPG21	Maspardin OS=Bos taurus OX=9913 GN=SPG21 PE=2 SV=1	0	6.907	3.896103896	1	1	1	1	308	35	6.28	High	High	NA	0.105	0	2.81	1	771.9	631	631	771.9	1	1	0.817463401995077	NA
A1A4I5	THOC6	THOC6 protein OS=Bos taurus OX=9913 GN=THOC6 PE=2 SV=1	0	14.645	12.90322581	3	3	3	1	341	37.6	7.21	High	High	NA	0.318	0	7.83	3	1576.2	1288.1	1288.1	1576.2	1	1	0.817218627077782	NA
A6QLC8	TTC15	TTC15 protein OS=Bos taurus OX=9913 GN=TTC15 PE=2 SV=1	0	8.108	3.041825095	2	2	2	1	789	85	4.86	High	High	NA	0.101	0	4.79	2	394.9	322.7	322.7	394.9	1	1	0.817168903519878	NA
F1MK41	SDR39U1	Epimerase family protein SDR39U1 OS=Bos taurus OX=9913 GN=SDR39U1 PE=4 SV=1	0.019	1.662	4.421768707	1	1	1	1	294	31.3	9.52	High	High	NA	0.11	0	0	1	292.1	238.4	238.4	292.1	1	1	0.816158849709004	NA
A1L507	DDX49	DEAD (Asp-Glu-Ala-Asp) box polypeptide 49 OS=Bos taurus OX=9913 GN=DDX49 PE=2 SV=1	0	8.155	8.673469388	3	3	3	1	392	44.3	9.29	High	High	NA	0.25	0	4.77	3	2177.5	1776.5	1776.5	2177.5	1	1	0.815843857634902	NA
A2VE85	PRRX1	Paired related homeobox 1 OS=Bos taurus OX=9913 GN=PRRX1 PE=2 SV=1	0	23.017	13.87755102	3	5	3	1	245	27.3	9.47	High	High	NA	1.154	0	16.06	3	3345.1	2728.6	2728.6	3345.1	1	1	0.815700576963319	NA
F1N747	CIT	Citron rho-interacting serine/threonine kinase OS=Bos taurus OX=9913 GN=CIT PE=3 SV=2	0	35.717	5.413243113	10	11	10	1	2069	236.6	7.06	High	High	NA	0.143	0	19.55	10	6220.7	5070.1	5070.1	6220.7	1	1	0.815036892954169	NA
Q1RMT1	ERCC3	General transcription and DNA repair factor IIH helicase subunit XPB OS=Bos taurus OX=9913 GN=ERCC3 PE=2 SV=1	0	4.542	2.685421995	2	2	2	1	782	89.1	7.24	High	High	NA	0.081	0	0	2	833.6	679.3	679.3	833.6	1	1	0.814899232245681	NA
A5D7U3	PARD6B	PARD6B protein OS=Bos taurus OX=9913 GN=PARD6B PE=2 SV=1	0	6.637	4.825737265	2	2	2	1	373	40.8	5.72	High	High	NA	0.212	0	5.93	2	2798.4	2279.7	2279.7	2798.4	1	1	0.814644082332762	NA
Q17R07	ARFGAP3	ADP-ribosylation factor GTPase-activating protein 3 OS=Bos taurus OX=9913 GN=ARFGAP3 PE=2 SV=1	0	28.708	15.47388781	6	6	6	1	517	56.7	8.21	High	High	NA	0.369	0	14.84	6	1666.1	1356.1	1356.1	1666.1	1	1	0.813936738491087	NA
F2Z4C4	PRPF3	U4/U6 small nuclear ribonucleoprotein Prp3 OS=Bos taurus OX=9913 GN=PRPF3 PE=4 SV=1	0	36.035	13.03074671	9	14	9	1	683	77.5	9.5	High	High	NA	0.61	0	27.37	9	9837.3	8004.4	8004.4	9837.3	1	1	0.813678550008641	NA
G3N097	SERF2	Uncharacterized protein OS=Bos taurus OX=9913 GN=SERF2 PE=4 SV=1	0	18.189	42.37288136	4	10	4	1	59	6.9	10.45	High	High	NA	6.197	0	13.32	4	5895.9	4795	4795	5895.9	1	1	0.813277023015994	NA
E1BMC4	GBF1	Golgi brefeldin A resistant guanine nucleotide exchange factor 1 OS=Bos taurus OX=9913 GN=GBF1 PE=4 SV=1	0	13.359	3.224073079	4	4	4	1	1861	206.5	5.82	High	High	NA	0.077	0	8.44	4	3279.9	2666.3	2666.3	3279.9	1	1	0.812921125644075	NA
Q3T178	VPS28	Vacuolar protein sorting-associated protein 28 homolog OS=Bos taurus OX=9913 GN=VPS28 PE=2 SV=1	0	4.961	7.692307692	2	2	2	1	221	25.5	5.54	High	High	NA	0.274	0	5.64	2	1083.5	880.8	880.8	1083.5	1	1	0.812921089063221	NA
A7MB47	CNOT9	CCR4-NOT transcription complex subunit 9 OS=Bos taurus OX=9913 GN=CNOT9 PE=2 SV=1	0	6.91	9.698996656	3	4	3	1	299	33.6	8.03	High	High	NA	0.318	0	9.93	3	1770.2	1438.5	1438.5	1770.2	1	1	0.812620042933002	NA
A5D9C3	ZC3HC1	Zinc finger, C3HC type 1 OS=Bos taurus OX=9913 GN=ZC3HC1 PE=2 SV=1	0	4.879	6.573705179	2	2	2	1	502	55.1	5.53	High	High	NA	0.141	0	0	2	114.3	92.7	92.7	114.3	1	1	0.811023622047244	NA
Q2TBU1	MGC134282	Uncharacterized protein MGC134282 OS=Bos taurus OX=9913 GN=MGC134282 PE=2 SV=1	0	20.727	21.13821138	2	4	2	1	123	14.2	11.31	High	High	NA	0.701	0	14.33	2	1162.1	941.1	941.1	1162.1	1	1	0.809827037260133	NA
Q0VC02	AAAS	Achalasia, adrenocortical insufficiency, alacrimia (Allgrove, triple-A) OS=Bos taurus OX=9913 GN=AAAS PE=2 SV=1	0	14.723	6.474820144	2	3	2	1	556	60.7	7.74	High	High	NA	0.218	0	6.78	2	321.8	260.2	260.2	321.8	1	1	0.808576755748912	NA
B0JYN5	MRFAP1	Mof4 family associated protein 1 OS=Bos taurus OX=9913 GN=MRFAP1 PE=2 SV=1	0.006	2.98	6.299212598	1	1	1	1	127	14.7	4.67	High	High	NA	0.259	0	2.93	1	1166.9	942.6	942.6	1166.9	1	1	0.807781300882681	NA
E1B782	HERC2	E3 ubiquitin-protein ligase HERC2 OS=Bos taurus OX=9913 GN=HERC2 PE=4 SV=1	0.007	2.747	0.226944502	1	1	1	1	4847	527.8	6.27	High	High	NA	0.007	0	0	1	351.1	283.6	283.6	351.1	1	1	0.807747080603817	NA
F1MYF5	#N/A	Heparan sulfate 2-O-sulfotransferase 1 OS=Bos taurus OX=9913 GN=HS2ST1 PE=4 SV=2	0.008	2.593	3.399433428	1	2	1	1	353	41.7	8.37	High	High	NA	0.07	0	3.75	1	587	473.7	473.7	587	1	1	0.806984667802385	NA
Q08E11	PPIC	Peptidyl-prolyl cis-trans isomerase C OS=Bos taurus OX=9913 GN=PPIC PE=2 SV=1	0	31.224	12.73584906	3	9	1	1	212	22.8	8.7	High	High	NA	1.738	0	24.57	3	782.7	631.5	631.5	782.7	1	1	0.80682253737064	NA
F1N510	CBLB	Cbl proto-oncogene B OS=Bos taurus OX=9913 GN=CBLB PE=4 SV=1	0	6.724	2.644964395	2	2	2	1	983	109.2	7.9	High	High	NA	0.064	0	4.05	2	567.7	457.8	457.8	567.7	1	1	0.806411837237978	NA
Q2NL37	BCCIP	BRCA2 and CDKN1A-interacting protein OS=Bos taurus OX=9913 GN=BCCIP PE=2 SV=1	0	8.262	7.516339869	3	4	3	1	306	35.2	4.63	High	High	NA	0.445	0	7.48	3	4109	3312	3312	4109	1	1	0.806035531759552	NA
Q32PI6	MRPL4	39S ribosomal protein L4, mitochondrial OS=Bos taurus OX=9913 GN=MRPL4 PE=1 SV=1	0	11.521	9.183673469	2	2	2	1	294	33.4	9.95	High	High	NA	0.194	0	8.08	2	1386.6	1116.7	1116.7	1386.6	1	1	0.805351218808597	NA
A0A140T866	PHGDH	D-3-phosphoglycerate dehydrogenase OS=Bos taurus OX=9913 GN=PHGDH PE=1 SV=1	0	136.703	25.14071295	11	44	1	1	533	56.3	7.09	High	High	NA	6.743	0	93.41	11	2122.4	1707.9	1707.9	2122.4	1	1	0.804702223897475	NA
Q2TA37	ARL2	ADP-ribosylation factor-like protein 2 OS=Bos taurus OX=9913 GN=ARL2 PE=1 SV=1	0	8.646	18.47826087	3	3	3	1	184	20.9	6.34	High	High	NA	0.585	0	7.41	3	1107.1	890.7	890.7	1107.1	1	1	0.804534369072351	NA
F1MV07	SEC24D	SEC24 homolog D, COPII coat complex component OS=Bos taurus OX=9913 GN=SEC24D PE=4 SV=2	0	8.557	3.197674419	3	4	3	1	1032	112.4	6.99	High	High	NA	0.207	0	5.09	3	2910.7	2336.9	2336.9	2910.7	1	1	0.802865290136393	NA
Q29460	PAFAH1B3	Platelet-activating factor acetylhydrolase IB subunit gamma OS=Bos taurus OX=9913 GN=PAFAH1B3 PE=1 SV=1	0	18.114	21.98275862	5	7	5	1	232	25.8	6.96	High	High	NA	1.254	0	9.44	5	2699.8	2163.5	2163.5	2699.8	1	1	0.801355655974517	NA
Q2KIM0	FUCA1	Tissue alpha-L-fucosidase OS=Bos taurus OX=9913 GN=FUCA1 PE=2 SV=1	0	7.225	4.700854701	2	2	2	1	468	54.1	7.3	High	High	NA	0.136	0	5.91	2	391.7	312.9	312.9	391.7	1	1	0.798825631861118	NA
G3MZI7	COL5A1	Collagen type V alpha 1 chain OS=Bos taurus OX=9913 GN=COL5A1 PE=4 SV=1	0	7.809	0.989609104	2	3	2	1	2021	199.3	5.26	High	High	NA	0.06	0	4.17	2	815.4	651.3	651.3	815.4	1	1	0.798749080206034	NA
F1N1T8	COG5	Conserved oligomeric Golgi complex subunit 5 OS=Bos taurus OX=9913 GN=COG5 PE=4 SV=2	0	9.997	2.909090909	2	2	2	1	825	91.1	6.09	High	High	NA	0.084	0	4.48	2	1766.9	1411.1	1411.1	1766.9	1	1	0.79863036957383	NA
F1MHT3	MYO5A	Myosin VA OS=Bos taurus OX=9913 GN=MYO5A PE=3 SV=2	0	4.71	0.645508338	1	1	1	1	1859	215.9	8.47	High	High	NA	0.014	0	1.91	1	551.1	439.4	439.4	551.1	1	1	0.797314461985121	NA
Q2HJ35	CHMP4C	Charged multivesicular body protein 4C OS=Bos taurus OX=9913 GN=CHMP4C PE=2 SV=1	0	24.841	16.10169492	3	6	2	1	236	26.4	6.07	High	High	NA	1.069	0	16.39	3	465.9	370.9	370.9	465.9	1	1	0.796093582313801	NA
E1BEV7	BMP1	Metalloendopeptidase OS=Bos taurus OX=9913 GN=BMP1 PE=3 SV=2	0	6.823	1.120162933	1	1	1	1	982	110.7	7.34	High	High	NA	0.03	0	3.44	1	621.6	494.8	494.8	621.6	1	1	0.796010296010296	NA
F1MC13	LAMA5	Laminin subunit alpha 5 OS=Bos taurus OX=9913 GN=LAMA5 PE=4 SV=2	0	50.892	4.403719912	15	16	15	1	3656	395.8	6.68	High	High	NA	0.159	0	22.02	15	8832.8	7030	7030	8832.8	1	1	0.795897110768952	NA
A6QQR7	GPD1L	Glycerol-3-phosphate dehydrogenase [NAD(+)] OS=Bos taurus OX=9913 GN=GPD1L PE=2 SV=1	0.001	3.926	4.558404558	2	2	2	1	351	38.2	6.54	High	High	NA	0.179	0	2.35	2	1446.2	1150.2	1150.2	1446.2	1	1	0.795325681095284	NA
F1MMW4	AKAP8L	A-kinase anchoring protein 8 like OS=Bos taurus OX=9913 GN=AKAP8L PE=3 SV=1	0.001	3.961	2.012383901	1	1	1	1	646	71.5	4.98	High	High	NA	0.055	0	2.55	1	729.9	580.5	580.5	729.9	1	1	0.795314426633785	NA
E1BPV2	AGPS	Alkylglycerone-phosphate synthase OS=Bos taurus OX=9913 GN=AGPS PE=3 SV=2	0	10.206	2.083333333	1	2	1	1	576	64.8	6.8	High	High	NA	0.11	0	5.48	1	947.7	753	753	947.7	1	1	0.794555238999683	NA
Q1RMU5	RBM5	RNA-binding protein 5 OS=Bos taurus OX=9913 GN=RBM5 PE=2 SV=1	0	7.56	3.558282209	3	3	2	1	815	92.2	6.28	High	High	NA	0.124	0	6.35	3	393.1	312.2	312.2	393.1	1	1	0.794199949122361	NA
Q3T0J9	GNL3L	Guanine nucleotide-binding protein-like 3-like protein OS=Bos taurus OX=9913 GN=GNL3L PE=2 SV=1	0	11.746	4.173913043	2	3	2	1	575	64.8	8.56	High	High	NA	0.139	0	8.59	2	1485.3	1179.6	1179.6	1485.3	1	1	0.79418299333468	NA
F1MBN7	RIOK2	RIO kinase 2 OS=Bos taurus OX=9913 GN=RIOK2 PE=4 SV=1	0.002	3.894	3.448275862	2	2	2	1	551	63.4	5.64	High	High	NA	0.122	0	2.07	2	352.1	279.4	279.4	352.1	1	1	0.793524566884408	NA
E1BM39	CUL9	Cullin 9 OS=Bos taurus OX=9913 GN=CUL9 PE=3 SV=2	0.003	3.721	0.396510706	1	1	1	1	2522	280.9	5.49	High	High	NA	0.015	0	2.8	1	557.5	442.1	442.1	557.5	1	1	0.793004484304933	NA
F1MQE1	RPS6KA4	Ribosomal protein S6 kinase OS=Bos taurus OX=9913 GN=RPS6KA4 PE=3 SV=2	0	14.213	6.095979248	4	4	4	1	771	85.4	7.74	High	High	NA	0.172	0	9.69	4	1125.6	892.5	892.5	1125.6	1	1	0.792910447761194	NA
G5E6J3	MED16	Mediator of RNA polymerase II transcription subunit 16 OS=Bos taurus OX=9913 GN=MED16 PE=3 SV=1	0.023	1.577	2.163461538	1	1	1	1	832	91.9	7.69	High	High	NA	0.038	0	1.62	1	174.1	137.8	137.8	174.1	1	1	0.791499138426192	NA
Q32L24	GSTA4	Glutathione S-transferase alpha 4 OS=Bos taurus OX=9913 GN=GSTA4 PE=2 SV=1	0.035	1.307	3.153153153	1	1	1	1	222	25.7	8.28	High	High	NA	0.122	0	1.7	1	620	490.6	490.6	620	1	1	0.791290322580645	NA
A0A0A0MPA5	#N/A	Uncharacterized protein OS=Bos taurus OX=9913 PE=4 SV=1	0.006	2.949	9	1	2	1	1	100	11.4	10.13	High	High	NA	0.778	0	1.77	1	925.9	732.5	732.5	925.9	1	1	0.79112215142024	NA
F1MER7	HSPG2	Heparan sulfate proteoglycan 2 OS=Bos taurus OX=9913 GN=HSPG2 PE=1 SV=1	0	7.74	1.188843164	4	4	4	1	4374	465.7	6.46	High	High	NA	0.041	0	6.82	4	2690	2127.4	2127.4	2690	1	1	0.790855018587361	NA
A6H7C1	MORF4L2	MORF4L2 protein OS=Bos taurus OX=9913 GN=MORF4L2 PE=2 SV=1	0	5.039	5.923344948	2	2	2	1	287	32.2	9.74	High	High	NA	0.194	0	4.03	2	1459.5	1154.1	1154.1	1459.5	1	1	0.790750256937307	NA
A3KN19	FAM83D	Protein FAM83D OS=Bos taurus OX=9913 GN=FAM83D PE=2 SV=1	0.02	1.64	1.376936317	1	1	1	1	581	63.4	6.99	High	High	NA	0.05	0	0	1	256.1	202.5	202.5	256.1	1	1	0.79070675517376	NA
Q3ZCD3	TAX1BP3	Tax1 (Human T-cell leukemia virus type I) binding protein 3 OS=Bos taurus OX=9913 GN=TAX1BP3 PE=1 SV=1	0	9.81	13.70967742	1	1	1	1	124	13.7	8.48	High	High	NA	0.259	0	2.57	1	750.7	591.2	591.2	750.7	1	1	0.787531637138671	NA
A8E4N8	SSBP3	SSBP3 protein OS=Bos taurus OX=9913 GN=SSBP3 PE=2 SV=1	0.013	1.932	2.835051546	1	1	1	1	388	40.4	6.9	High	High	NA	0.194	0	0	1	263.5	207.5	207.5	263.5	1	1	0.787476280834915	NA
Q2KI85	SMTNL2	Smoothelin-like protein 2 OS=Bos taurus OX=9913 GN=SMTNL2 PE=2 SV=1	0.006	3.033	3.930131004	2	2	2	1	458	49.8	8.35	High	High	NA	0.15	0	2	2	833.7	656.2	656.2	833.7	1	1	0.787093678781336	NA
Q0V8L6	PLD2	Phospholipase D2 OS=Bos taurus OX=9913 GN=PLD2 PE=2 SV=1	0.012	1.993	1.286173633	1	1	1	1	933	105.7	7.81	High	High	NA	0.03	0	2.31	1	700.4	551.1	551.1	700.4	1	1	0.786836093660765	NA
E1BHF6	SIPA1L3	Signal induced proliferation associated 1 like 3 OS=Bos taurus OX=9913 GN=SIPA1L3 PE=4 SV=2	0	4.573	1.335559265	2	2	1	1	1797	196.8	8.44	High	High	NA	0.034	0	4.23	2	387.1	304.4	304.4	387.1	1	1	0.786360113665719	NA
F1MVN3	ESRP1	Epithelial splicing regulatory protein 1 OS=Bos taurus OX=9913 GN=ESRP1 PE=4 SV=2	0.005	3.335	1.920236337	1	1	1	1	677	74.9	6.62	High	High	NA	0.051	0	1.71	1	205.1	161.1	161.1	205.1	1	1	0.785470502194052	NA
A6QLZ5	FAM177A1	Protein FAM177A1 OS=Bos taurus OX=9913 GN=FAM177A1 PE=2 SV=1	0.026	1.506	8.490566038	1	1	1	1	212	23.8	4.5	High	High	NA	0.166	0	1.99	1	184.6	144.8	144.8	184.6	1	1	0.784398699891658	NA
F1MK44	ITGA5	Integrin alpha-5 OS=Bos taurus OX=9913 GN=ITGA5 PE=3 SV=2	0	29.403	7.014218009	8	15	8	1	1055	114.9	6	High	High	NA	0.468	0	26.49	8	10909.5	8544	8544	10909.5	1	1	0.783170631101334	NA
Q3SZY7	ZFAND6	AN1-type zinc finger protein 6 OS=Bos taurus OX=9913 GN=ZFAND6 PE=2 SV=1	0.006	2.955	4.326923077	1	1	1	1	208	22.5	7.2	High	High	NA	0.212	0	2.59	1	552.5	432.4	432.4	552.5	1	1	0.78262443438914	NA
P21146	GRK2	Beta-adrenergic receptor kinase 1 OS=Bos taurus OX=9913 GN=GRK2 PE=1 SV=1	0.03	1.408	1.306240929	1	1	1	1	689	79.6	7.27	High	High	NA	0.037	0	2	1	657	513.3	513.3	657	1	1	0.781278538812785	NA
E1BJZ6	TNFAIP2	TNF alpha induced protein 2 OS=Bos taurus OX=9913 GN=TNFAIP2 PE=4 SV=2	0	10.23	4.144144144	2	3	2	1	555	61.9	6.44	High	High	NA	0.194	0	6.85	2	871.2	679.8	679.8	871.2	1	1	0.78030303030303	NA
E1BE08	CSKMT	Methyltransferase like 12 OS=Bos taurus OX=9913 GN=CSKMT PE=4 SV=1	0	6.06	10	2	2	2	1	240	25.7	6.01	High	High	NA	0.359	0	5.17	2	246.3	192	192	246.3	1	1	0.779537149817296	NA
F1MY63	TYMS	Thymidylate synthase OS=Bos taurus OX=9913 GN=TYMS PE=3 SV=1	0	5.633	3.107344633	1	1	1	1	354	39.8	6	High	High	NA	0.093	0	3.25	1	710.9	553.7	553.7	710.9	1	1	0.778871852581235	NA
F1MEI8	GTF3C2	General transcription factor IIIC subunit 2 OS=Bos taurus OX=9913 GN=GTF3C2 PE=4 SV=1	0.027	1.486	1.095290252	1	1	1	1	913	101	6.87	High	High	NA	0.044	0	1.62	1	593.4	461.6	461.6	593.4	1	1	0.777890124705089	NA
A6QLY7	PBXIP1	Pre-B-cell leukemia transcription factor-interacting protein 1 OS=Bos taurus OX=9913 GN=PBXIP1 PE=2 SV=1	0	7.022	2.751031637	2	2	2	1	727	80.2	5.08	High	High	NA	0.103	0	0	2	665.8	517.4	517.4	665.8	1	1	0.777110243316311	NA
Q3ZC71	DPM3	Dolichol-phosphate mannosyltransferase subunit 3 OS=Bos taurus OX=9913 GN=DPM3 PE=3 SV=1	0	5.223	10.86956522	1	2	1	1	92	10.1	7.08	High	High	NA	0.585	0	5.69	1	1803.2	1396.1	1396.1	1803.2	1	1	0.774234693877551	NA
E1BGJ0	LRP1	LDL receptor related protein 1 OS=Bos taurus OX=9913 GN=LRP1 PE=1 SV=2	0	43.368	2.530809859	10	12	10	1	4544	504.4	5.35	High	High	NA	0.092	0	26.67	10	5575.3	4305.7	4305.7	5575.3	1	1	0.772281312216383	NA
B2Z4B0	ANGPTL2	Angiopoietin like 2 OS=Bos taurus OX=9913 GN=ANGPTL2 PE=2 SV=1	0	5.326	2.434077079	1	1	1	1	493	56.9	7.72	High	High	NA	0.068	0	3.54	1	412.1	317.8	317.8	412.1	1	1	0.771172045619995	NA
F1MXZ6	SPHK1	Sphingosine kinase 1 OS=Bos taurus OX=9913 GN=SPHK1 PE=4 SV=2	0	5.386	2.173913043	1	1	1	1	460	50	8.25	High	High	NA	0.089	0	2.57	1	796.7	614.2	614.2	796.7	1	1	0.770930086607255	NA
F1N1S0	SSBP1	Single-stranded DNA-binding protein, mitochondrial OS=Bos taurus OX=9913 GN=SSBP1 PE=3 SV=1	0.018	1.717	5.405405405	1	1	1	1	148	17.2	9.73	High	High	NA	0.155	0	2.05	1	1849.2	1425.3	1425.3	1849.2	1	1	0.770765736534718	NA
G8JKY5	TMSB4X	Thymosin beta-4 OS=Bos taurus OX=9913 GN=TMSB4X PE=4 SV=1	0	9.263	30.64516129	2	5	2	1	62	6.9	7.25	High	High	NA	2.728	0	2.15	2	1225.1	942.1	942.1	1225.1	1	1	0.768998449106196	NA
F1MTJ4	PEG10	Retrotransposon-derived protein PEG10 isoform 1 OS=Bos taurus OX=9913 GN=PEG10 PE=4 SV=2	0	21.387	7.692307692	5	12	5	1	689	77.5	6.49	High	High	NA	0.624	0	17.67	5	9742	7478.8	7478.8	9742	1	1	0.767686306713201	NA
P62958	HINT1	Histidine triad nucleotide-binding protein 1 OS=Bos taurus OX=9913 GN=HINT1 PE=1 SV=2	0	7.968	11.11111111	1	2	1	1	126	13.8	6.79	High	High	NA	0.778	0	3.44	1	1214.9	932.4	932.4	1214.9	1	1	0.76747057370977	NA
F1MKY0	GGA2	Golgi associated, gamma adaptin ear containing, ARF binding protein 2 OS=Bos taurus OX=9913 GN=GGA2 PE=4 SV=2	0.004	3.427	3.166666667	2	2	1	1	600	65.9	6.48	High	High	NA	0.113	0	3.54	2	86.4	66.3	66.3	86.4	1	1	0.767361111111111	NA
A5PJF5	BRI3BP	BRI3 binding protein OS=Bos taurus OX=9913 GN=BRI3BP PE=2 SV=1	0	5.78	8.26446281	2	2	2	1	242	26.9	9.51	High	High	NA	0.274	0	5.94	2	1813.7	1390.1	1390.1	1813.7	1	1	0.766444285162927	NA
E1BEC1	WDR7	WD repeat domain 7 OS=Bos taurus OX=9913 GN=WDR7 PE=4 SV=2	0	5.009	1.409395973	2	2	2	1	1490	163.6	6.87	High	High	NA	0.025	0	2.19	2	244	186.4	186.4	244	1	1	0.763934426229508	NA
F1MJH8	ARHGAP18	Rho GTPase activating protein 18 OS=Bos taurus OX=9913 GN=ARHGAP18 PE=4 SV=2	0	13.749	5.25477707	3	3	1	1	628	71.1	7.46	High	High	NA	0.145	2	5.94	3	1913.5	1460.5	1460.5	1913.5	1	1	0.763261039979096	NA
F1MLS2	TRIO	Trio Rho guanine nucleotide exchange factor OS=Bos taurus OX=9913 GN=TRIO PE=4 SV=2	0	12.527	1.499836974	4	4	4	1	3067	344	6.61	High	High	NA	0.041	0	7.32	4	867.9	662.2	662.2	867.9	1	1	0.762991128010139	NA
F6R6X9	NME9	NME/NM23 family member 9 OS=Bos taurus OX=9913 GN=NME9 PE=3 SV=1	0.035	1.302	4.970760234	1	1	1	1	342	38	4.89	High	High	NA	0.093	0	0	1	170.4	129.8	129.8	170.4	1	1	0.761737089201878	NA
F1MSK1	PRR12	Proline rich 12 OS=Bos taurus OX=9913 GN=PRR12 PE=4 SV=2	0.01	2.34	0.637880275	1	1	1	1	2038	210.7	8.07	High	High	NA	0.022	0	0	1	274.7	209.2	209.2	274.7	1	1	0.761558063341827	NA
A2VE70	VAC14	Protein VAC14 homolog OS=Bos taurus OX=9913 GN=VAC14 PE=2 SV=1	0.002	3.835	1.660280971	1	1	1	1	783	87.8	6.47	High	High	NA	0.042	0	2.63	1	681.1	516.7	516.7	681.1	1	1	0.758625752459257	NA
E1BPP6	MCCC2	Methylcrotonoyl-CoA carboxylase 2 OS=Bos taurus OX=9913 GN=MCCC2 PE=4 SV=2	0	9.269	6.194690265	3	3	3	1	565	61.3	8.03	High	High	NA	0.17	0	2.07	3	615.4	465.9	465.9	615.4	1	1	0.757068573285668	NA
F1MMD5	XRCC6	X-ray repair cross complementing 6 OS=Bos taurus OX=9913 GN=XRCC6 PE=4 SV=2	0	15.207	6.045751634	3	4	3	1	612	70.4	6.83	High	High	NA	0.194	0	9.02	3	1810.8	1369.1	1369.1	1810.8	1	1	0.756074663132317	NA
Q24JZ9	PIAS1	Protein inhibitor of activated STAT 1 OS=Bos taurus OX=9913 GN=PIAS1 PE=2 SV=1	0	4.609	2.304147465	1	1	1	1	651	71.7	7.3	High	High	NA	0.064	0	2.19	1	241.8	182.8	182.8	241.8	1	1	0.755996691480562	NA
Q05B56	GTF2H3	General transcription factor IIH subunit 3 OS=Bos taurus OX=9913 GN=GTF2H3 PE=2 SV=1	0	4.798	3.883495146	1	1	1	1	309	34.5	6.52	High	High	NA	0.122	0	3	1	250.4	188.9	188.9	250.4	1	1	0.754392971246006	NA
Q867D1	Scd	Stearoyl-CoA desaturase OS=Bos taurus OX=9913 GN=Scd PE=2 SV=1	0	5.209	2.78551532	1	1	1	1	359	41.7	9.1	High	High	NA	0.101	0	2.87	1	664.2	499.2	499.2	664.2	1	1	0.751580849141825	NA
Q3SZ85	PTRHD1	Putative peptidyl-tRNA hydrolase PTRHD1 OS=Bos taurus OX=9913 GN=PTRHD1 PE=2 SV=2	0	5.693	6.428571429	1	2	1	1	140	16	9.29	High	High	NA	0.585	0	2.1	1	502.4	377.5	377.5	502.4	1	1	0.751393312101911	NA
Q29RH3	NUDT12	Peroxisomal NADH pyrophosphatase NUDT12 OS=Bos taurus OX=9913 GN=NUDT12 PE=2 SV=1	0.004	3.471	2.027027027	1	1	1	1	444	50.1	6.71	High	High	NA	0.068	0	0	1	1193.4	896.6	896.6	1193.4	1	1	0.751298810122339	NA
A7MB80	GTF2I	General transcription factor II-I OS=Bos taurus OX=9913 GN=GTF2I PE=2 SV=1	0	17.804	4.703476483	4	5	4	1	978	110.1	7.4	High	High	NA	0.151	0	8.26	4	2393.8	1797.4	1797.4	2393.8	1	1	0.750856378979029	NA
A7MB03	MARVELD1	MARVEL domain containing 1 OS=Bos taurus OX=9913 GN=MARVELD1 PE=2 SV=1	0.015	1.832	4.046242775	1	1	1	1	173	18.7	9.13	High	High	NA	0.233	0	0	1	1778.6	1334.4	1334.4	1778.6	1	1	0.750253007983808	NA
A7MBA7	XRCC5	XRCC5 protein OS=Bos taurus OX=9913 GN=XRCC5 PE=2 SV=1	0	16.314	4.092769441	3	4	3	1	733	82.7	5.25	High	High	NA	0.182	0	11.26	3	2472.5	1848.6	1848.6	2472.5	1	1	0.747664307381193	NA
E1BLR9	CPD	Carboxypeptidase D OS=Bos taurus OX=9913 GN=CPD PE=4 SV=2	0	21.329	5.505415162	6	6	6	1	1108	122.5	5.57	High	High	NA	0.191	0	14.25	6	2871.8	2143.9	2143.9	2871.8	1	1	0.746535274044153	NA
F1MQK9	MPHOSPH8	M-phase phosphoprotein 8 OS=Bos taurus OX=9913 GN=MPHOSPH8 PE=4 SV=2	0	7.983	3.873239437	1	1	1	1	852	95.9	6.67	High	High	NA	0.037	0	2.76	1	104.4	77.4	77.4	104.4	1	1	0.741379310344828	NA
B0JYN1	CTSL2	Cathepsin L2 OS=Bos taurus OX=9913 GN=CTSL2 PE=2 SV=1	0	5.697	3.592814371	1	1	1	1	334	37.3	7.02	High	High	NA	0.105	0	5.1	1	572.5	423.8	423.8	572.5	1	1	0.740262008733624	NA
P82925	MRPS31	28S ribosomal protein S31, mitochondrial OS=Bos taurus OX=9913 GN=MRPS31 PE=1 SV=3	0	7.508	5.958549223	2	2	2	1	386	43.6	8.09	High	High	NA	0.15	0	4.8	2	1438.2	1062.6	1062.6	1438.2	1	1	0.738840216937839	NA
Q1RMH4	RABAC1	Prenylated Rab acceptor protein 1 OS=Bos taurus OX=9913 GN=RABAC1 PE=2 SV=1	0	9.962	12.97297297	2	2	2	1	185	20.6	7.9	High	High	NA	0.52	0	4.79	2	1754.1	1291.9	1291.9	1754.1	1	1	0.73650304999715	NA
E1B999	KIF3A	Kinesin-like protein OS=Bos taurus OX=9913 GN=KIF3A PE=3 SV=2	0	18.969	6.060606061	4	6	3	1	726	82.7	6.34	High	High	NA	0.222	0	11.12	4	1720	1266.4	1266.4	1720	1	1	0.736279069767442	NA
F1MX65	OS9	Protein OS-9 OS=Bos taurus OX=9913 GN=OS9 PE=4 SV=1	0.01	2.368	2.098950525	1	1	1	1	667	75.8	4.91	High	High	NA	0.044	0	0	1	131.1	96.4	96.4	131.1	1	1	0.735316552250191	NA
F1MYJ1	TMEM87B	Transmembrane protein 87B OS=Bos taurus OX=9913 GN=TMEM87B PE=4 SV=2	0.008	2.604	2.158273381	1	1	1	1	556	63.1	6.4	High	High	NA	0.075	0	0	1	830.9	610.4	610.4	830.9	1	1	0.734625105307498	NA
E1BNE1	LDAH	Lipid droplet associated hydrolase OS=Bos taurus OX=9913 GN=LDAH PE=4 SV=2	0	6.683	5.846153846	2	3	2	1	325	37.5	7.4	High	High	NA	0.269	0	4.91	2	854.1	626.9	626.9	854.1	1	1	0.733988994262967	NA
E1BNB9	ATP10B	Phospholipid-transporting ATPase OS=Bos taurus OX=9913 GN=ATP10B PE=3 SV=2	0.029	1.444	1.094391245	1	1	1	1	1462	165.2	6.95	High	High	NA	0.025	0	0	1	291.3	213.5	213.5	291.3	1	1	0.732921386886371	NA
Q3SZ45	SDF2	Stromal cell-derived factor 2 OS=Bos taurus OX=9913 GN=SDF2 PE=2 SV=1	0.016	1.797	3.317535545	1	1	1	1	211	23.2	7.33	High	High	NA	0.166	0	0	1	750.6	548.8	548.8	750.6	1	1	0.731148414601652	NA
F1MAV3	RBPMS	RNA binding protein with multiple splicing OS=Bos taurus OX=9913 GN=RBPMS PE=4 SV=1	0	11.077	15.98173516	3	3	3	1	219	24.3	6.19	High	High	NA	0.585	0	4.97	3	4367.6	3188.6	3188.6	4367.6	1	1	0.730057697591354	NA
Q17QR2	STAMBP	STAM binding protein OS=Bos taurus OX=9913 GN=STAMBP PE=2 SV=1	0.006	3.009	1.891252955	1	1	1	1	423	48	6.23	High	High	NA	0.08	0	2.38	1	1144.2	832.5	832.5	1144.2	1	1	0.727582590456214	NA
Q3T2L0	LOC515736	Caspase-15 OS=Bos taurus OX=9913 GN=LOC515736 PE=2 SV=1	0.019	1.695	2.989130435	1	1	1	1	368	42	7.14	High	High	NA	0.066	0	2.08	1	324.3	235.6	235.6	324.3	1	1	0.726487819919827	NA
F1MNL8	AHCTF1	AT-hook containing transcription factor 1 OS=Bos taurus OX=9913 GN=AHCTF1 PE=4 SV=2	0	13.228	1.933216169	4	4	4	1	2276	252.7	6	High	High	NA	0.063	0	7.95	4	2607.1	1890.4	1890.4	2607.1	1	1	0.725096850907138	NA
A7MB76	TRAPPC13	Trafficking protein particle complex subunit 13 OS=Bos taurus OX=9913 GN=TRAPPC13 PE=2 SV=1	0.005	3.341	2.158273381	1	1	1	1	417	46.5	5.73	High	High	NA	0.086	0	2.39	1	849.9	615.9	615.9	849.9	1	1	0.724673490998941	NA
F1MHT1	AGL	Amylo-alpha-1, 6-glucosidase, 4-alpha-glucanotransferase OS=Bos taurus OX=9913 GN=AGL PE=1 SV=2	0.007	2.732	1.501305483	1	1	1	1	1532	174	6.77	High	High	NA	0.02	0	2.08	1	265.9	192.6	192.6	265.9	1	1	0.724332455810455	NA
Q3YJG2	BoLA	MHC class I antigen (Fragment) OS=Bos taurus OX=9913 GN=BoLA PE=3 SV=1	0	22.651	10	4	6	1	1	360	40.5	5.41	High	High	NA	0.61	0	17.5	4	1911.1	1377.3	1377.3	1911.1	1	1	0.720684422583852	NA
Q148H5	KRT71	Keratin, type II cytoskeletal 71 OS=Bos taurus OX=9913 GN=KRT71 PE=2 SV=1	0.014	1.875	2.285714286	1	1	1	1	525	57.4	6.61	High	High	NA	0.055	0	1.82	1	270	194	194	270	1	1	0.718518518518519	NA
F1MLH9	PAX8	Paired box 8 OS=Bos taurus OX=9913 GN=PAX8 PE=4 SV=2	0	18.253	12.20043573	4	5	4	1	459	48.9	7.59	High	High	NA	0.585	0	10.06	4	2229	1599.7	1599.7	2229	1	1	0.717676087931808	NA
E1BKW3	MED23	Mediator complex subunit 23 OS=Bos taurus OX=9913 GN=MED23 PE=4 SV=2	0.006	2.956	1.461988304	2	2	2	1	1368	156.2	7.47	High	High	NA	0.048	0	3.65	2	745.9	531.4	531.4	745.9	1	1	0.712427939402065	NA
A5PK18	AGK	AGK protein OS=Bos taurus OX=9913 GN=AGK PE=2 SV=1	0.006	3.123	2.619047619	1	1	1	1	420	46.6	8.38	High	High	NA	0.08	0	2.38	1	247.4	175.9	175.9	247.4	1	1	0.710994341147939	NA
E1BK29	COG1	Component of oligomeric golgi complex 1 OS=Bos taurus OX=9913 GN=COG1 PE=4 SV=2	0	13.448	3.268641471	3	3	3	1	979	108.2	7.06	High	High	NA	0.093	0	7.07	3	547.9	388.8	388.8	547.9	1	1	0.709618543529841	NA
P13384	IGFBP2	Insulin-like growth factor-binding protein 2 OS=Bos taurus OX=9913 GN=IGFBP2 PE=1 SV=2	0	7.934	5.678233438	2	3	2	1	317	34	7.36	High	High	NA	0.172	0	5.17	2	2301.9	1631.5	1631.5	2301.9	1	1	0.708762326773535	NA
E1BI98	COL6A1	Collagen type VI alpha 1 chain OS=Bos taurus OX=9913 GN=COL6A1 PE=1 SV=1	0	8.646	2.239532619	2	2	2	1	1027	108.6	5.4	High	High	NA	0.062	0	5.31	2	1141.6	808.1	808.1	1141.6	1	1	0.707866152768045	NA
A0A140T8A1	HSPB6	Heat shock protein beta-6 OS=Bos taurus OX=9913 GN=HSPB6 PE=3 SV=1	0	4.549	6.707317073	1	2	1	1	164	17.5	6.4	High	High	NA	0.585	0	0	1	1223.1	864.3	864.3	1223.1	1	1	0.706647044395389	NA
A4FV64	SUGP1	SF4 protein OS=Bos taurus OX=9913 GN=SUGP1 PE=2 SV=1	0	9.291	6.771653543	3	4	3	1	635	71.7	7.94	High	High	NA	0.142	0	5.11	3	643.2	453.6	453.6	643.2	1	1	0.705223880597015	NA
Q17Q91	CHCHD7	Coiled-coil-helix-coiled-coil-helix domain-containing protein 7 OS=Bos taurus OX=9913 GN=CHCHD7 PE=3 SV=1	0	4.579	21.17647059	1	1	1	1	85	9.8	8.78	High	High	NA	0.389	0	0	1	553.1	389.8	389.8	553.1	1	1	0.704755017175918	NA
F1MYV8	MLF2	Myeloid leukemia factor 2 OS=Bos taurus OX=9913 GN=MLF2 PE=4 SV=1	0	7.991	4.858299595	1	3	1	1	247	28	6.98	High	High	NA	0.389	0	7.83	1	1144.9	805.5	805.5	1144.9	1	1	0.703554895624072	NA
F1N579	EPN1	Epsin 1 OS=Bos taurus OX=9913 GN=EPN1 PE=4 SV=1	0	8.332	5.208333333	2	2	2	1	576	60.1	4.78	High	High	NA	0.212	0	7.17	2	359.5	248.4	248.4	359.5	1	1	0.69095966620306	NA
E1BJH8	MTMR6	Myotubularin related protein 6 OS=Bos taurus OX=9913 GN=MTMR6 PE=3 SV=2	0	6.388	1.803278689	1	2	1	1	610	70.1	7.66	High	High	NA	0.099	0	2.2	1	643.2	444	444	643.2	1	1	0.690298507462687	NA
E1BAV2	HERC4	HECT and RLD domain containing E3 ubiquitin protein ligase 4 OS=Bos taurus OX=9913 GN=HERC4 PE=4 SV=2	0.011	2.077	1.135288553	1	1	1	1	1057	118.5	6.14	High	High	NA	0.032	0	0	1	380.8	261.4	261.4	380.8	1	1	0.686449579831933	NA
Q3SZP2	MAPRE2	Microtubule-associated protein RP/EB family member 2 OS=Bos taurus OX=9913 GN=MAPRE2 PE=2 SV=1	0	6.502	5.214723926	2	3	2	1	326	37	5.57	High	High	NA	0.233	0	6.33	2	1098.7	753.1	753.1	1098.7	1	1	0.685446436697916	NA
F6QE33	COPS7A	COP9 signalosome subunit 7A OS=Bos taurus OX=9913 GN=COPS7A PE=4 SV=1	0	21.496	13.45454545	3	4	3	1	275	30.3	8.24	High	High	NA	0.52	0	7.71	3	2079.9	1418.8	1418.8	2079.9	1	1	0.682148180200971	NA
P15103	GLUL	Glutamine synthetase OS=Bos taurus OX=9913 GN=GLUL PE=2 SV=4	0	6.863	9.383378016	3	3	3	1	373	42	6.84	High	High	NA	0.292	0	1.79	3	2498.7	1692.7	1692.7	2498.7	1	1	0.677432264777684	NA
Q3ZC09	ENO3	Beta-enolase OS=Bos taurus OX=9913 GN=ENO3 PE=2 SV=1	0	9.186	7.373271889	3	8	1	1	434	47.1	7.72	High	High	NA	0.274	0	23.02	3	1236.4	831.5	831.5	1236.4	1	1	0.672516984794565	NA
F1MTS5	WDR34	WD repeat domain 34 OS=Bos taurus OX=9913 GN=WDR34 PE=4 SV=1	0	5.869	2.611940299	1	2	1	1	536	57.6	6.1	High	High	NA	0.089	0	6.88	1	741.5	483.5	483.5	741.5	1	1	0.652056641942009	NA
F1MKU4	USP1	Ubiquitin carboxyl-terminal hydrolase 1 OS=Bos taurus OX=9913 GN=USP1 PE=3 SV=2	0.044	1.185	1.404853129	1	1	1	1	783	88.4	5.29	High	High	NA	0.036	0	0	1	512.9	329.7	329.7	512.9	1	1	0.642815363618639	NA
Q3SZL8	NCAPH2	Condensin-2 complex subunit H2 OS=Bos taurus OX=9913 GN=NCAPH2 PE=2 SV=1	0.007	2.788	2.733118971	1	1	1	1	622	69.7	4.78	High	High	NA	0.058	0	1.76	1	162.8	103.8	103.8	162.8	1	1	0.637592137592138	NA
F1N0K0	COL11A1	Collagen alpha-1(XI) chain OS=Bos taurus OX=9913 GN=COL11A1 PE=4 SV=2	0	7.413	0.936123348	2	3	2	1	1816	182.2	5.82	High	High	NA	0.04	0	2.16	2	1984.3	1233.5	1233.5	1984.3	1	1	0.621629793881973	NA
G5E5A9	FN1	Fibronectin OS=Bos taurus OX=9913 GN=FN1 PE=4 SV=1	0	46.523	5.044390638	12	14	12	1	2478	272	5.53	High	High	NA	0.242	0	29.45	12	11805.5	7228.2	7228.2	11805.5	1	1	0.612273940112659	NA
E1BG57	POM121C	Uncharacterized protein OS=Bos taurus OX=9913 GN=POM121C PE=4 SV=2	0.001	4.015	1.398026316	2	3	2	1	1216	122.7	10.54	High	High	NA	0.105	0	2.15	2	1491.1	877.6	877.6	1491.1	1	1	0.588558782107169	NA
F1MYY8	GTF3C5	General transcription factor IIIC subunit 5 OS=Bos taurus OX=9913 GN=GTF3C5 PE=4 SV=2	0	5.623	1.908396947	1	1	1	1	524	60	8.05	High	High	NA	0.054	0	2.5	1	1116.7	652.2	652.2	1116.7	1	1	0.584042267395003	NA
F1MSR6	TSR1	TSR1, ribosome maturation factor OS=Bos taurus OX=9913 GN=TSR1 PE=4 SV=2	0	40.406	7.960199005	5	9	5	1	804	91.9	6.99	High	High	NA	0.346	0	29.43	5	4683.9	2688.5	2688.5	4683.9	1	1	0.573987489058263	NA
P33672	PSMB3	Proteasome subunit beta type-3 OS=Bos taurus OX=9913 GN=PSMB3 PE=1 SV=3	0.006	3.078	4.390243902	1	1	1	1	205	23	6.55	High	High	NA	0.259	0	0	1	1794.6	1029.7	1029.7	1794.6	1	1	0.573776886214198	NA
F1ME97	OPLAH	5-oxoprolinase OS=Bos taurus OX=9913 GN=OPLAH PE=4 SV=1	0.015	1.853	1.319875776	1	1	1	1	1288	137.3	6.49	High	High	NA	0.028	0	2.04	1	380.7	217.5	217.5	380.7	1	1	0.571315996847912	NA
F1N235	#N/A	Uncharacterized protein OS=Bos taurus OX=9913 PE=4 SV=2	0.038	1.264	4.249291785	1	1	1	1	353	38.6	9.55	High	High	NA	0.075	0	0	1	525.6	263.8	263.8	525.6	1	1	0.501902587519026	NA
E1B7J1	#N/A	Elongation factor 1-alpha OS=Bos taurus OX=9913 PE=3 SV=1	0	25.985	12.39130435	6	16	1	1	460	50	8.84	High	High	NA	0.546	0	38.53	6	911.1	363.1	363.1	911.1	1	1	0.398529250356712	NA
G3MZF9	LOC523458	Uncharacterized protein OS=Bos taurus OX=9913 GN=LOC523458 PE=3 SV=1	0	4.45	10.42944785	2	5	2	1	163	18.2	8.46	High	High	NA	0.995	0	4.54	2	4477.8	1733.5	1733.5	4477.8	1	1	0.387132073786234	NA
A0A0U1RNE3	PRX	Periaxin OS=Bos taurus OX=9913 GN=PRX PE=4 SV=1	0.04	1.246	0.587803086	1	1	1	1	1361	144.1	8.44	High	High	NA	0.022	0	1.74	1	1676	612.9	612.9	1676	1	1	0.365692124105012	NA
