# Supplementary material for: Transcriptome and Proteomic Analysis Reveals Up-Regulation of Innate Immunity-Related Genes Expression in Caprine Herpesvirus 1 Infected Madin Darby Bovine Kidney Cells
Source: Viruses. 2021 Jul 2;13(7):1293. doi: 10.3390/v13071293 (PMC8310103; doi:10.3390/v13071293)
Supplement: Supplementary file 1 [file viruses-13-01293-s001.zip › Table S6. GO analysis result of the DEPs between mock and CpHV-1 infected samples..xls]

GO_ID	class	term	number	protein	label	number	protein	label
GO:0000003	biological_process	reproduction	5	F6QA78;E1BJ75;G3N131;F1MKX7;E1BNB5	up	7	E1BE82;P00517;Q0VC02;E1B782;Q29460;F1N579;E1BAV2	down
GO:0001906	biological_process	cell killing	0	-	up	1	F1MUT9	down
GO:0002376	biological_process	immune system process	34	P79135;O02741;F1MM71;F1MZ13;F1MV66;Q08E48;G3N1J6;Q2HJF9;F1MZT4;E1BJZ0;F1N7C1;G3N2Q8;F1MKU1;A0JNE6;Q32L46;Q865A2;F1MQW8;Q7YRV4;Q17QZ9;F1MUM9;A6QPZ6;P01888;A0A2H4GTE4;F6R1H3;F1MPT7;G3X770;A6QLA8;Q27U16;F1MCG5;Q2KJE7;A2VE83;Q3YJG7;F1MLI8;F1MV86	up	7	A0A0B4J191;E1BMC4;E1BHF6;E1BGJ0;E1BEC1;F1MMD5;Q3YJG2	down
GO:0003824	molecular_function	catalytic activity	62	P79135;F1MZ13;F1MV66;Q2HJF9;F1MY62;F1MZT4;E1BJZ0;F1N7C1;G3N2Q8;Q5K096;Q08DN9;Q58CP0;E1BH27;A0JNE6;F1N2W6;E1BH71;Q32L46;F1MYG0;Q865A2;E1B7Z4;F1ML90;A7MB33;E1B7S1;F1MZA0;Q7YRV4;F6QA78;Q0VC27;Q5E9M7;E1BIQ0;F1N1N9;Q3ZBY7;F1MUM9;E1BBU6;A6QPZ6;F1MRP9;Q5GF34;A0A2H4GTG0;Q0VC80;F1MKX7;E1BHN4;F1MJ80;A6QLA8;Q27U16;Q3SX21;F1MCG5;Q3ZCK3;A1A4L1;A7E3X2;E1BMH4;P37980;P17248;Z4YH78;Q2YDL5;F1MVP0;A5D7R9;F1MHM5;G3X…	up	71	Q5EAD5;F1MVV2;Q0P592;Q0VD18;F1MUT0;P00517;A4FV15;Q2KJ16;Q3T0W3;F1MLM2;Q1JPA0;Q05589;B0JYK4;A7E3P7;E1BJF4;F1MUD4;A6QLC8;F1MK41;F1N747;Q1RMT1;E1B782;F1MYF5;Q08E11;F1N510;A0A140T866;Q2TA37;Q29460;Q2KIM0;F1MHT3;E1BEV7;A6QQR7;E1BPV2;Q3T0J9;F1MBN7;F1MQE1;Q32L24;Q0V8L6;P21146;E1BE08;F1MY63;Q3ZC71;F1MXZ6;P62958;F1MLS2;F6R6X9;E1BPP6;F1MMD5;Q24JZ9;Q867D1;Q3SZ85;Q29RH3;A7MBA7;E1BLR9;F1MQK9;B0JYN1;E1B999;E1B…	down
GO:0004871	molecular_function	signal transducer activity	1	E1BPP7	up	6	E1B7F6;F1MPD1;A0A0B4J191;F1N510;G5E6J3;F1MXZ6	down
GO:0005198	molecular_function	structural molecule activity	3	Q08DH7;P0C2B8;Q29S21	up	8	Q32PI6;G3MZI7;A7MB03;P82925;Q148H5;A0A140T8A1;F1N0K0;E1BG57	down
GO:0005215	molecular_function	transporter activity	7	F1MK24;A6QPZ6;F1MCG5;G3X6N3;Q9TU26;Q3ZBG9;G3X771	up	4	E1BEW3;E1BEG4;E1BNB9;E1BJH8	down
GO:0005488	molecular_function	binding	97	E1BHA0;P79135;F1MM71;F1MZ13;F1MV66;Q08E48;G3X6V1;G3X7Y0;Q2HJF9;F1MY62;F1MZT4;E1BJZ0;G3N2Q8;Q08DN9;G3MYJ1;Q58CP0;F2Z4J6;F1MKU1;A0JNE6;E1BH71;Q32L46;F1MYG0;Q865A2;F1MQW8;E1B7Z4;F1ML90;F1MWE3;A7MB33;E1B7S1;F1MCH3;Q7YRV4;A5D7T6;F6QA78;E1BJ75;Q17QZ9;Q0VC27;Q5E9M7;E1BIQ0;F1N1N9;F1MUM9;E1BBU6;A7YY73;A6QPZ6;A5D792;E1BN24;P01888;A0A2H4GTE4;F6R1H3;E1BJI4;E1BPP7;F1MPT7;G3N131;Q0VCU5;A0A2H4GTG0;Q0VC80;F1MKX7…	up	118	Q5EAD5;F1MVV2;E1BE82;A1A4I6;Q5E9B2;F1MHL2;A7MBE2;E1BFM0;F1MUH9;Q0VD18;F1MUT9;F1MUT0;P00517;E1B7F6;F1MPD1;E1BEW3;Q0V898;A4FV15;F1MFJ6;Q2KJ16;Q3T0W3;E1BF77;Q56K04;E1BEG4;F1MLM2;Q5E952;B0JYK4;A7E3P7;G3N0D9;E1BJF4;F1MUD4;Q3T0C7;Q8MJJ1;F1MK41;A1L507;A2VE85;F1N747;Q1RMT1;Q17R07;F2Z4C4;E1BMC4;Q3T178;A7MB47;A5D9C3;E1B782;Q08E11;F1N510;Q2NL37;Q32PI6;A0A140T866;Q2TA37;F1MV07;Q29460;G3MZI7;F1MHT3;Q2HJ35;E1B…	down
GO:0005576	cellular_component	extracellular region	23	O02741;F1MZA0;Q08DH7;F6QA78;E1BJ75;P01888;Q5E9M1;F1MJ80;Q2KJE7;G3MWV5;G3X6N3;A7Z066;Q3ZCK3;Q9TU26;P37980;P17248;A7MB28;A7E3W2;Q29S21;F1MLI8;F1MVP0;Q0P565;A5D7R9	up	34	P00517;Q58DG1;Q1JPA0;Q05589;Q08E11;Q29460;Q2KIM0;G3MZI7;F1MHT3;Q2HJ35;E1BEV7;F1MC13;A6QQR7;F1MER7;Q3ZCD3;E1BHF6;B2Z4B0;F1N1S0;P62958;Q3SZ85;E1BLR9;F1MQK9;B0JYN1;Q3SZ45;Q17QR2;F1MNL8;Q148H5;P13384;E1BI98;A0A140T8A1;P15103;F1N0K0;G5E5A9;P33672	down
GO:0005623	cellular_component	cell	116	P79135;O02741;F1MM71;F1MZ13;Q08E48;G3N1J6;G3X6V1;Q2HJF9;F1MK24;F1MZT4;E1BJZ0;F1N7C1;G3N2Q8;Q08DN9;Q58CP0;F2Z4J6;F1MKU1;A0JNE6;F1N2W6;E1BH71;Q32L46;F1MYG0;F1MQW8;F1ML90;F1MWE3;F1MCH3;Q08DH7;Q7YRV4;F1MF27;F6QA78;E1BJ75;Q17QZ9;Q0VC27;Q3T0K8;E1BIQ0;F1N1N9;Q3ZBY7;F1MUM9;Q3SZ13;E1BBU6;A7YY73;A6QPZ6;A5D792;E1BN24;F1MRP9;P01888;A0A2H4GTE4;F6R1H3;E1BJI4;E1BPP7;Q5GF34;F1MPT7;G3N131;Q5E9M1;Q0VCU5;A0A2H4GTG0…	up	147	Q5EAD5;F1MVV2;E1BE82;A1A4I6;Q5E9B2;F1MHL2;A7MBE2;E1BFM0;F1MUH9;Q0VD18;F1MUT9;F1MUT0;P00517;E1B7F6;F1MPD1;Q58DG1;E1BEW3;Q0V898;A4FV15;F1MFJ6;Q2KJ16;E1BF77;Q56K04;E1BEG4;F1MLM2;Q1JPA0;Q3T904;Q5E952;Q05589;A0A0B4J191;B0JYK4;Q58CU6;G3N0D9;E1BJF4;F1MUD4;Q3T0C7;Q8MJJ1;A1A4I5;A6QLC8;F1MK41;A2VE85;F1N747;Q1RMT1;Q17R07;F2Z4C4;E1BMC4;Q3T178;A7MB47;A5D9C3;Q0VC02;B0JYN5;E1B782;Q08E11;F1N510;Q2NL37;Q32PI6;A0A…	down
GO:0007610	biological_process	behavior	1	Z4YH78	up	5	E1BE82;Q58DG1;Q0VC02;F1MHT3;F1MK44	down
GO:0008152	biological_process	metabolic process	65	O02741;F1MZ13;E1BJZ0;G3N2Q8;Q5K096;F1MSE4;Q08DN9;Q58CP0;F2Z4J6;A0JNE6;F1N2W6;E1BH71;Q32L46;F1ML90;F1MZA0;Q7YRV4;F6QA78;E1BJ75;Q0VC27;E1BIQ0;F1N1N9;Q3ZBY7;F1MUM9;E1BBU6;A7YY73;A0A2H4GTE4;F6R1H3;E1BJI4;E1BPP7;Q5GF34;Q0VCU5;Q0VC80;F1MKX7;O77627;F1MJ80;A6QLA8;Q27U16;A7YWG9;P0C2B8;Q3SX21;E1BNB5;P02253;Q2KHW8;G3MWV5;Q3ZCK3;Q2HJD0;A1A4L1;A7E3X2;E1BMH4;P37980;A2VE83;Q3SX30;A6QPY0;P17248;E1BE86;A1L504;F1M…	up	83	Q5EAD5;F1MVV2;E1BE82;A1A4I6;Q5E9B2;F1MUH9;Q0VD18;F1MUT9;F1MUT0;P00517;F1MPD1;Q0V898;F1MFJ6;Q2KJ16;Q3T0W3;E1BF77;Q1JPA0;Q3T904;Q05589;G3N0D9;E1BJF4;F1MUD4;A1A4I5;Q1RMT1;F2Z4C4;E1BMC4;Q3T178;A7MB47;E1B782;F1MYF5;F1N510;Q2NL37;Q32PI6;A0A140T866;Q29460;Q2KIM0;G3MZI7;F1MHT3;Q2HJ35;A6QQR7;F1MMW4;E1BPV2;Q1RMU5;F1MBN7;E1BM39;F1MQE1;G5E6J3;Q32L24;A6H7C1;Q0V8L6;P21146;F1MY63;F1MEI8;Q3ZC71;F1MXZ6;F1N1S0;P62…	down
GO:0008283	biological_process	cell proliferation	3	F6QA78;F1MV86;Q0VC24	up	4	F1MUT9;A3KN19;E1B999;P15103	down
GO:0009295	cellular_component	nucleoid	2	Q3SZ13;Q5E9X4	up	1	F1N1S0	down
GO:0009987	biological_process	cellular process	96	E1BHA0;P79135;O02741;F1MM71;F1MZ13;Q08E48;Q2HJF9;E1BJZ0;F1N7C1;G3N2Q8;Q5K096;F1MSE4;Q08DN9;Q58CP0;F2Z4J6;F1MKU1;A0JNE6;F1N2W6;E1BH71;Q32L46;F1MYG0;F1MQW8;F1ML90;F1MWE3;F1MCH3;F1MZA0;Q08DH7;Q7YRV4;F1MF27;F6QA78;E1BJ75;Q0VC27;Q3T0K8;E1BIQ0;F1N1N9;Q3ZBY7;F1MUM9;Q3SZ13;E1BBU6;A7YY73;A5D792;P01888;A0A2H4GTE4;F6R1H3;E1BJI4;E1BPP7;Q5GF34;F1MPT7;G3N131;Q5E9M1;Q0VCU5;Q0VC80;F1MKX7;O77627;Q0IIJ2;F1MJ80;A6Q…	up	117	Q5EAD5;F1MVV2;E1BE82;A1A4I6;Q5E9B2;E1BFM0;F1MUH9;Q0VD18;F1MUT9;F1MUT0;P00517;E1B7F6;F1MPD1;Q0V898;F1MFJ6;Q2KJ16;Q3T0W3;E1BF77;Q56K04;Q1JPA0;Q3T904;Q05589;A0A0B4J191;G3N0D9;E1BJF4;F1MUD4;Q3T0C7;A6QLC8;A2VE85;F1N747;Q1RMT1;A5D7U3;Q17R07;F2Z4C4;E1BMC4;Q3T178;A7MB47;E1B782;F1MYF5;Q08E11;F1N510;Q2NL37;Q32PI6;A0A140T866;Q2TA37;F1MV07;Q2KIM0;G3MZI7;F1MHT3;Q2HJ35;F1MC13;A6QQR7;F1MMW4;E1BPV2;Q1RMU5;F1MBN7…	down
GO:0016020	cellular_component	membrane	57	P79135;G3N1J6;Q2HJF9;F1MK24;C3V9V7;Q08DN9;F1MKU1;A0JNE6;F1ML90;F1MWE3;Q08DH7;F6QA78;Q17QZ9;Q3T0K8;Q5E9M7;Q3ZBY7;F1MUM9;Q3SZ13;A6QPZ6;P01888;F6R1H3;Q5E9M1;Q0VC80;F1MKX7;A6H794;P0C2B8;Q3SX21;F1MCG5;Q32LM8;F1N582;G3X6N3;A7Z066;Q2HJD0;A1A4L1;Q9TU26;Q2KHW7;Q5E9X4;Q3YJG7;Q3SX30;A6QPY0;Z4YH78;A1L504;Q2YDL5;Q3ZBG9;A7E3W2;F1MLI8;A6QNK8;Q02366;A5D7R9;G3X771;F1MQ07;Q32LF9;F1MV86;Q0VCX3;Q3SZV5;Q3ZBF8;Q1JQC2	up	63	A7MBE2;E1BFM0;F1MUT9;P00517;E1B7F6;F1MPD1;Q0V898;F1MLM2;Q1JPA0;Q3T904;A0A0B4J191;F1MUD4;F1N747;Q17R07;E1BMC4;Q3T178;A7MB47;Q0VC02;E1B782;F1MYF5;F1N510;Q32PI6;Q2TA37;F1MV07;Q29460;F1N1T8;F1MHT3;A6QQR7;E1BPV2;Q3T0J9;G5E6J3;A6H7C1;Q0V8L6;F1MK44;P21146;F1MY63;Q3ZC71;E1BGJ0;F1MXZ6;P62958;F1MKY0;A5PJF5;F1MJH8;A2VE70;F1MMD5;Q867D1;A7MB80;A7MB03;E1BLR9;F1MQK9;P82925;Q1RMH4;F1MX65;F1MYJ1;E1BNB9;Q3SZ45;Q17…	down
GO:0022414	biological_process	reproductive process	5	F6QA78;E1BJ75;G3N131;F1MKX7;E1BNB5	up	7	E1BE82;P00517;Q0VC02;E1B782;Q29460;F1N579;E1BAV2	down
GO:0022610	biological_process	biological adhesion	3	F6QA78;A7E3W2;F1MTZ3	up	4	G3MZI7;F1MC13;F1MK44;G5E5A9	down
GO:0023052	biological_process	signaling	21	E1BJZ0;F1MKU1;A0JNE6;F1MWE3;F6QA78;E1BBU6;F6R1H3;E1BJI4;Q5E9M1;O77627;A1A4L1;A7E3X2;Q2KHW7;A2VE83;A7MB28;A5D7R9;F1MQ07;Q32LF9;F1MV86;Q0VC24;F1MTZ3	up	24	E1BFM0;F1MUT9;E1B7F6;F1MFJ6;Q2KJ16;Q56K04;A0A0B4J191;F1N747;A7MB47;F1N510;Q2TA37;F1MHT3;F1MC13;F1MQE1;G5E6J3;Q3ZCD3;Q0V8L6;F1MK44;P21146;F1MXZ6;P62958;F1MJH8;E1B999;F1N579	down
GO:0030054	cellular_component	cell junction	5	F1MKU1;Q0VC27;P01888;F1MJ80;F1MV86	up	7	F1MPD1;Q05589;F1MER7;E1BHF6;F1MK44;E1BGJ0;Q1RMH4	down
GO:0031386	molecular_function	protein tag	1	O02741	up	0	-	down
GO:0031974	cellular_component	membrane-enclosed lumen	37	Q2HJF9;G3N2Q8;Q08DN9;Q58CP0;F2Z4J6;E1BH71;F1MYG0;Q08DH7;E1BIQ0;F1MUM9;Q3SZ13;F1MRP9;A0A2H4GTE4;F6R1H3;F1MPT7;G3N131;F1MKX7;O77627;Q0IIJ2;F1MJ80;A6QLA8;A7YWG9;P0C2B8;Q3SX21;Q05B69;E1BNB5;P02253;Q2KHW8;G3MWV5;A1A4L1;Q5E9X4;F1MLI8;F1MHM5;A5D7R2;Q0VC24;Q3SZV5;A7MB38	up	56	E1BE82;A1A4I6;F1MHL2;Q0VD18;F1MUT0;P00517;Q58DG1;E1BEW3;Q0V898;A4FV15;F1MFJ6;F1MLM2;A0A0B4J191;G3N0D9;E1BJF4;A1A4I5;A2VE85;Q1RMT1;F2Z4C4;Q0VC02;F1N510;Q2NL37;Q32PI6;Q2TA37;F1N1T8;F1MMW4;E1BPV2;Q1RMU5;Q3T0J9;F1MQE1;G5E6J3;A6H7C1;Q3ZCD3;F1MVN3;F1MY63;E1BGJ0;F1N1S0;P62958;F1MJH8;E1BPP6;F1MMD5;Q24JZ9;Q05B56;A7MB80;F1MQK9;P82925;F1MX65;F1MAV3;Q17QR2;F1MNL8;F1MLH9;Q17Q91;E1BAV2;F6QE33;F1MKU4;F1MYY8	down
GO:0032501	biological_process	multicellular organismal process	20	Q2HJF9;F1MK24;F1N7C1;F1MCH3;Q08DH7;F6QA78;E1BJ75;F1MUM9;A7YY73;P01888;A0A2H4GTE4;F6R1H3;F1MPT7;G3N131;F1MKX7;F1MJ80;E1BNB5;G3X6N3;Z4YH78;F1MTZ3	up	41	E1BE82;E1BFM0;P00517;E1B7F6;F1MPD1;F1MFJ6;A0A0B4J191;Q3T0C7;A1A4I5;A2VE85;Q1RMT1;Q0VC02;E1B782;F1MYF5;A0A140T866;F1MV07;Q29460;G3MZI7;F1MHT3;Q2HJ35;F1MC13;A6QQR7;A3KN19;E1BHF6;F1MK44;P21146;E1BGJ0;F1MXZ6;E1BEC1;A7MB80;A7MB03;E1B999;Q148H5;F1MLH9;E1BI98;F1N579;E1BAV2;F1MKU4;F1N0K0;G5E5A9;F1MYY8	down
GO:0032502	biological_process	developmental process	14	Q2HJF9;F1MK24;F1N7C1;Q08DH7;F6QA78;Q0VC27;E1BIQ0;F1MUM9;A7YY73;P01888;F6R1H3;F1MPT7;E1BNB5;A5D7R2	up	40	E1BE82;E1BFM0;P00517;E1B7F6;F1MPD1;F1MFJ6;A0A0B4J191;Q3T0C7;A1A4I5;A2VE85;Q1RMT1;F1MYF5;Q2NL37;A0A140T866;F1MV07;Q29460;G3MZI7;F1MHT3;Q2HJ35;F1MC13;A3KN19;E1BHF6;F1MK44;A6QLY7;E1BGJ0;F1MXZ6;F1N1S0;E1BEC1;Q24JZ9;A7MB80;A7MB03;E1B999;Q148H5;F1MLH9;E1BI98;F1N579;F1MKU4;F1N0K0;G5E5A9;F1MYY8	down
GO:0032991	cellular_component	protein-containing complex	37	F1MK24;F1MZT4;Q08DN9;F2Z4J6;E1BH71;Q08DH7;Q7YRV4;E1BJ75;Q17QZ9;Q3T0K8;E1BIQ0;F1MUM9;A6QPZ6;A5D792;P01888;E1BJI4;G3N131;O77627;Q0IIJ2;P0C2B8;F1MCG5;Q2KJE7;P02253;Q2KHW8;G3MWV5;G3X6N3;Q2HJD0;Q3YJG7;Q3SX30;A6QPY0;P17248;Q02366;Q1RML1;F1MQ07;F1MV86;Q0VC24;E1BGN3	up	68	Q5EAD5;F1MVV2;E1BE82;A1A4I6;P00517;E1B7F6;Q0V898;A4FV15;F1MFJ6;Q2KJ16;E1BF77;Q5E952;B0JYK4;G3N0D9;E1BJF4;A1A4I5;A6QLC8;Q1RMT1;F2Z4C4;Q3T178;A7MB47;Q0VC02;Q2NL37;Q32PI6;F1MV07;G3MZI7;F1N1T8;F1MHT3;F1MC13;A6QQR7;F1MMW4;Q1RMU5;Q3T0J9;F1MBN7;E1BM39;G5E6J3;A6H7C1;F1MK44;E1BJZ6;F1MEI8;Q3ZC71;E1BGJ0;P62958;F1MKY0;A2VE70;E1BPP6;F1MMD5;Q05B56;A7MBA7;F1MQK9;P82925;E1B999;F1MX65;F1MAV3;F1MNL8;Q3YJG2;E1BKW3;…	down
GO:0038024	molecular_function	cargo receptor activity	1	A7E3W2	up	1	E1BGJ0	down
GO:0040007	biological_process	growth	2	F6QA78;F1MKX7	up	2	E1B7F6;F1MFJ6	down
GO:0040011	biological_process	locomotion	2	F6R1H3;F1MLI8	up	9	E1BFM0;Q05589;E1BMC4;G3MZI7;F1MHT3;F1MC13;A3KN19;Q0V8L6;F1MK44	down
GO:0043226	cellular_component	organelle	100	P79135;F1MZ13;Q08E48;G3X6V1;Q2HJF9;F1MZT4;F1N7C1;G3N2Q8;Q08DN9;Q58CP0;F2Z4J6;F1MKU1;F1N2W6;E1BH71;Q32L46;F1MYG0;F1MQW8;F1MWE3;Q08DH7;Q7YRV4;F1MF27;E1BJ75;Q17QZ9;Q0VC27;Q3T0K8;E1BIQ0;Q3ZBY7;F1MUM9;Q3SZ13;E1BBU6;A7YY73;A6QPZ6;A5D792;E1BN24;F1MRP9;P01888;A0A2H4GTE4;F6R1H3;E1BPP7;F1MPT7;G3N131;Q5E9M1;Q0VCU5;A0A2H4GTG0;Q0VC80;F1MKX7;O77627;Q0IIJ2;G3X770;F1MJ80;A6QLA8;A7YWG9;P0C2B8;Q3SX21;F1MCG5;Q2KJE7…	up	126	F1MVV2;E1BE82;A1A4I6;Q5E9B2;F1MHL2;A7MBE2;E1BFM0;F1MUH9;Q0VD18;F1MUT9;F1MUT0;P00517;Q58DG1;E1BEW3;Q0V898;A4FV15;F1MFJ6;E1BF77;E1BEG4;F1MLM2;Q1JPA0;Q3T904;Q5E952;Q05589;A0A0B4J191;G3N0D9;E1BJF4;F1MUD4;Q3T0C7;Q8MJJ1;A1A4I5;A6QLC8;F1MK41;A2VE85;Q1RMT1;Q17R07;F2Z4C4;E1BMC4;Q3T178;A7MB47;A5D9C3;Q0VC02;B0JYN5;E1B782;Q08E11;F1N510;Q2NL37;Q32PI6;Q2TA37;F1MV07;Q29460;Q2KIM0;G3MZI7;F1N1T8;F1MHT3;Q2HJ35;F1M…	down
GO:0043473	biological_process	pigmentation	0	-	up	1	F1MHT3	down
GO:0044215	cellular_component	other organism	1	F1MM71	up	0	-	down
GO:0044217	cellular_component	other organism part	1	F1MM71	up	0	-	down
GO:0044421	cellular_component	extracellular region part	21	Q08DH7;F6QA78;E1BJ75;P01888;Q5E9M1;F1MJ80;Q2KJE7;G3MWV5;G3X6N3;A7Z066;Q3ZCK3;Q9TU26;P37980;P17248;A7MB28;A7E3W2;Q29S21;F1MLI8;F1MVP0;Q0P565;A5D7R9	up	32	P00517;Q58DG1;Q1JPA0;Q05589;Q08E11;Q29460;Q2KIM0;G3MZI7;F1MHT3;Q2HJ35;E1BEV7;F1MC13;A6QQR7;F1MER7;Q3ZCD3;E1BHF6;B2Z4B0;F1N1S0;P62958;Q3SZ85;E1BLR9;F1MQK9;B0JYN1;Q17QR2;F1MNL8;Q148H5;P13384;E1BI98;P15103;F1N0K0;G5E5A9;P33672	down
GO:0044422	cellular_component	organelle part	60	P79135;Q2HJF9;F1MZT4;G3N2Q8;Q08DN9;Q58CP0;F2Z4J6;E1BH71;F1MYG0;Q08DH7;Q0VC27;Q3T0K8;E1BIQ0;Q3ZBY7;F1MUM9;Q3SZ13;E1BBU6;A6QPZ6;A5D792;F1MRP9;A0A2H4GTE4;F6R1H3;F1MPT7;G3N131;Q5E9M1;F1MKX7;O77627;Q0IIJ2;F1MJ80;A6QLA8;A7YWG9;P0C2B8;Q3SX21;F1MCG5;Q05B69;E1BNB5;P02253;Q2KHW8;G3MWV5;Q32LM8;A7Z066;Q2HJD0;A1A4L1;Q5E9X4;A6QPY0;Z4YH78;A1L504;Q29S21;F1MLI8;Q02366;F1MHM5;A5D7R2;Q1RML1;F1MQ07;Q0VC24;E1BGN3;Q3S…	up	86	E1BE82;A1A4I6;F1MHL2;E1BFM0;Q0VD18;F1MUT9;F1MUT0;P00517;Q58DG1;E1BEW3;Q0V898;A4FV15;F1MFJ6;E1BF77;F1MLM2;Q3T904;Q5E952;A0A0B4J191;G3N0D9;E1BJF4;F1MUD4;Q3T0C7;A1A4I5;A6QLC8;A2VE85;Q1RMT1;Q17R07;F2Z4C4;E1BMC4;Q3T178;Q0VC02;E1B782;F1N510;Q2NL37;Q32PI6;Q2TA37;F1MV07;F1N1T8;F1MHT3;F1MMW4;E1BPV2;Q1RMU5;Q3T0J9;F1MQE1;G5E6J3;A6H7C1;A3KN19;Q3ZCD3;E1BHF6;F1MVN3;F1MY63;F1MEI8;A6QLY7;Q3ZC71;E1BGJ0;F1N1S0;P62…	down
GO:0044425	cellular_component	membrane part	39	P79135;G3N1J6;Q2HJF9;F1MK24;C3V9V7;F1MKU1;F1MWE3;Q17QZ9;Q3T0K8;Q5E9M7;Q3ZBY7;A6QPZ6;P01888;F6R1H3;Q5E9M1;A6H794;F1MCG5;Q32LM8;F1N582;G3X6N3;A7Z066;Q2HJD0;A1A4L1;Q9TU26;Q5E9X4;Q3YJG7;A6QPY0;Z4YH78;A1L504;Q2YDL5;Q3ZBG9;F1MLI8;A6QNK8;Q02366;G3X771;F1MQ07;Q0VCX3;Q3ZBF8;Q1JQC2	up	30	A7MBE2;E1BFM0;P00517;E1B7F6;F1MPD1;Q3T904;A0A0B4J191;F1MUD4;Q3T178;F1MYF5;F1N510;Q2TA37;F1MV07;F1MK44;Q3ZC71;E1BGJ0;F1MKY0;A5PJF5;A2VE70;Q867D1;A7MB03;Q1RMH4;F1MX65;F1MYJ1;E1BNB9;Q3SZ45;Q17QR2;Q3YJG2;G5E5A9;E1BG57	down
GO:0044456	cellular_component	synapse part	1	Z4YH78	up	5	E1BFM0;P00517;F1MC13;Q0V8L6;Q1RMH4	down
GO:0044464	cellular_component	cell part	116	P79135;O02741;F1MM71;F1MZ13;Q08E48;G3N1J6;G3X6V1;Q2HJF9;F1MK24;F1MZT4;E1BJZ0;F1N7C1;G3N2Q8;Q08DN9;Q58CP0;F2Z4J6;F1MKU1;A0JNE6;F1N2W6;E1BH71;Q32L46;F1MYG0;F1MQW8;F1ML90;F1MWE3;F1MCH3;Q08DH7;Q7YRV4;F1MF27;F6QA78;E1BJ75;Q17QZ9;Q0VC27;Q3T0K8;E1BIQ0;F1N1N9;Q3ZBY7;F1MUM9;Q3SZ13;E1BBU6;A7YY73;A6QPZ6;A5D792;E1BN24;F1MRP9;P01888;A0A2H4GTE4;F6R1H3;E1BJI4;E1BPP7;Q5GF34;F1MPT7;G3N131;Q5E9M1;Q0VCU5;A0A2H4GTG0…	up	146	Q5EAD5;F1MVV2;E1BE82;A1A4I6;Q5E9B2;F1MHL2;A7MBE2;E1BFM0;F1MUH9;Q0VD18;F1MUT9;F1MUT0;P00517;E1B7F6;F1MPD1;Q58DG1;E1BEW3;Q0V898;A4FV15;F1MFJ6;Q2KJ16;E1BF77;Q56K04;E1BEG4;F1MLM2;Q1JPA0;Q3T904;Q5E952;Q05589;A0A0B4J191;B0JYK4;Q58CU6;G3N0D9;E1BJF4;F1MUD4;Q3T0C7;Q8MJJ1;A1A4I5;A6QLC8;F1MK41;A2VE85;F1N747;Q1RMT1;Q17R07;F2Z4C4;E1BMC4;Q3T178;A7MB47;A5D9C3;Q0VC02;B0JYN5;E1B782;Q08E11;F1N510;Q2NL37;Q32PI6;A0A…	down
GO:0045182	molecular_function	translation regulator activity	1	A0JNE6	up	1	F1MY63	down
GO:0045202	cellular_component	synapse	2	A7Z066;Z4YH78	up	6	E1BFM0;P00517;F1MC13;Q0V8L6;F1MK44;Q1RMH4	down
GO:0048511	biological_process	rhythmic process	2	F6R1H3;F1MJ80	up	0	-	down
GO:0050896	biological_process	response to stimulus	57	P79135;O02741;F1MM71;F1MZ13;F1MV66;Q08E48;G3N1J6;Q2HJF9;F1MZT4;E1BJZ0;G3N2Q8;Q08DN9;F1MKU1;A0JNE6;F1N2W6;E1BH71;Q32L46;Q865A2;F1MQW8;F1MWE3;F1MCH3;Q08DH7;Q7YRV4;F6QA78;Q17QZ9;Q0VC27;E1BIQ0;F1MUM9;E1BBU6;A6QPZ6;P01888;A0A2H4GTE4;F6R1H3;E1BJI4;Q5GF34;Q5E9M1;Q0VCU5;O77627;G3X770;A6QLA8;Q27U16;E1BNB5;G3X6N3;Q2HJD0;A1A4L1;A7E3X2;Q2KHW7;A2VE83;Q3YJG7;A7MB28;Q02366;A5D7R9;F1MQ07;Q32LF9;F1MV86;Q0VC24;F1M…	up	56	E1BE82;Q5E9B2;E1BFM0;F1MUT9;F1MUT0;P00517;E1B7F6;F1MFJ6;Q2KJ16;Q56K04;Q1JPA0;Q05589;A0A0B4J191;E1BJF4;F1MUD4;F1N747;Q1RMT1;E1BMC4;A7MB47;E1B782;F1N510;Q2NL37;A0A140T866;Q2TA37;G3MZI7;F1MHT3;F1MC13;F1MQE1;G5E6J3;Q3ZCD3;Q0V8L6;F1MK44;P21146;F1MY63;E1BGJ0;F1MXZ6;P62958;F1MJH8;F1MMD5;Q05B56;Q867D1;A7MBA7;E1B999;F1MX65;Q3SZ45;F1MAV3;Q3YJG2;F1MLH9;P13384;E1BI98;F1MYV8;F1N579;P15103;F1MKU4;F1N0K0;G5E5A9	down
GO:0051179	biological_process	localization	22	F1MM71;C3V9V7;E1BH71;F1MWE3;F1MCH3;F1MF27;E1BIQ0;A6QPZ6;P01888;F6R1H3;F1MPT7;Q5E9M1;G3X6N3;A7Z066;Q2HJD0;A1A4L1;Q9TU26;A7E3X2;E1BE86;F1MLI8;F1MQ07;Q1JQC2	up	37	F1MVV2;A7MBE2;E1BFM0;F1MUT9;E1BEW3;E1BEG4;Q3T904;Q05589;A1A4I5;A6QLC8;Q1RMT1;Q17R07;E1BMC4;Q3T178;Q0VC02;Q2TA37;F1MV07;G3MZI7;F1N1T8;F1MHT3;Q2HJ35;F1MC13;A3KN19;Q0V8L6;F1MK44;P21146;E1BJZ6;E1BGJ0;F1MKY0;A7MB03;F1MX65;F1MYJ1;E1BNE1;E1BK29;F1MTS5;E1BG57;F1N235	down
GO:0051704	biological_process	multi-organism process	28	P79135;O02741;F1MM71;F1MV66;Q08E48;G3N1J6;Q2HJF9;F1MZT4;E1BJZ0;G3N2Q8;F1MKU1;A0JNE6;F1N2W6;Q32L46;Q865A2;F1MQW8;F6QA78;E1BJ75;Q17QZ9;Q0VC27;F1MUM9;P01888;A0A2H4GTE4;G3N131;F1MKX7;G3X770;Q27U16;E1BNB5	up	12	E1BE82;F1MUT9;P00517;A0A0B4J191;A1A4I5;E1BMC4;Q0VC02;E1B782;Q29460;F1N579;E1BAV2;G5E5A9	down
GO:0065007	biological_process	biological regulation	69	E1BHA0;P79135;O02741;F1MM71;F1MZ13;Q08E48;G3N1J6;Q2HJF9;F1MK24;F1MZT4;E1BJZ0;G3N2Q8;Q08DN9;F2Z4J6;F1MKU1;A0JNE6;E1BH71;F1MQW8;F1ML90;F1MWE3;Q7YRV4;F6QA78;E1BJ75;Q17QZ9;Q0VC27;E1BIQ0;F1N1N9;F1MUM9;Q3SZ13;E1BBU6;A7YY73;P01888;A0A2H4GTE4;F6R1H3;E1BJI4;F1MPT7;G3N131;Q5E9M1;Q0VC80;O77627;G3X770;F1MJ80;A6QLA8;Q3SX21;Q2KJE7;E1BNB5;P02253;G3MWV5;G3X6N3;A1A4L1;A7E3X2;Q2KHW7;A2VE83;Q3SX30;P17248;Z4YH78;E1B…	up	82	F1MVV2;E1BE82;Q5E9B2;F1MHL2;A7MBE2;E1BFM0;F1MUH9;F1MUT9;F1MUT0;P00517;E1B7F6;Q0V898;A4FV15;F1MFJ6;Q2KJ16;Q56K04;Q5E952;Q05589;A0A0B4J191;F1MUD4;Q3T0C7;A1A4I5;A6QLC8;A2VE85;F1N747;Q1RMT1;E1BMC4;Q3T178;A7MB47;F1N510;Q2NL37;A0A140T866;Q2TA37;G3MZI7;F1MHT3;Q2HJ35;E1BEV7;F1MC13;A6QQR7;F1MMW4;Q1RMU5;Q3T0J9;F1MBN7;E1BM39;F1MQE1;G5E6J3;A6H7C1;A3KN19;Q3ZCD3;Q0V8L6;E1BHF6;F1MVN3;F1MK44;P21146;A6QLY7;Q3ZC71…	down
GO:0071840	biological_process	cellular component organization or biogenesis	29	P79135;F2Z4J6;E1BH71;F1MYG0;F1MWE3;F1MCH3;Q08DH7;F1MF27;F6QA78;Q0VC27;E1BIQ0;F1MUM9;Q3SZ13;A5D792;F6R1H3;F1MPT7;G3N131;Q0IIJ2;E1BNB5;P02253;Q2KHW8;G3MWV5;Q2HJD0;A1A4L1;Q1RML1;F1MQ07;Q0VC24;E1BGN3;Q3SZV5	up	48	Q5E9B2;E1BFM0;F1MUT9;F1MUT0;E1B7F6;F1MFJ6;Q3T904;G3N0D9;Q3T0C7;A6QLC8;Q1RMT1;A5D7U3;F2Z4C4;E1BMC4;Q2NL37;A0A140T866;Q2TA37;F1MV07;G3MZI7;F1MHT3;Q2HJ35;F1MC13;F1MMW4;Q1RMU5;Q3T0J9;F1MBN7;E1BM39;F1MQE1;A6H7C1;E1BHF6;F1MK44;F1N1S0;G8JKY5;F1MJH8;F1MMD5;A7MB03;A7MBA7;E1B999;F1MNL8;Q148H5;E1BI98;F1MTS5;Q3SZL8;F1N0K0;G5E5A9;F1MYY8;F1MSR6;G3MZF9	down
GO:0098743	biological_process	cell aggregation	0	-	up	1	F1N0K0	down
GO:0098772	molecular_function	molecular function regulator	8	G3N1J6;Q08DN9;E1BH71;Q2KJE7;Q2HJD0;Q2KHW7;P17248;E1BE86	up	12	A7MBE2;E1BFM0;F1MUT9;B0JYK4;Q17R07;E1BMC4;Q2NL37;A6QQR7;E1BHF6;F1MJH8;F1MLS2;G5E5A9	down
GO:0099080	cellular_component	supramolecular complex	3	Q08DH7;E1BBU6;Q29S21	up	9	F1MFJ6;Q3T0C7;G3MZI7;F1MHT3;A6QLY7;E1B999;Q148H5;Q3SZP2;F1N0K0	down
GO:0140104	molecular_function	molecular carrier activity	1	E1BE86	up	0	-	down
GO:0140110	molecular_function	transcription regulator activity	9	Q08DN9;Q0VC27;A7YY73;E1BN24;A0A2H4GTE4;E1BPP7;O77627;E1BNB5;A2VE83	up	11	A4FV15;F1MFJ6;F1MLM2;Q5E952;A2VE85;G5E6J3;A6QLY7;A7MB80;F1MAV3;F1MNL8;F1MLH9	down
