# Supplementary material for: Transcriptome and Proteomic Analysis Reveals Up-Regulation of Innate Immunity-Related Genes Expression in Caprine Herpesvirus 1 Infected Madin Darby Bovine Kidney Cells
Source: Viruses. 2021 Jul 2;13(7):1293. doi: 10.3390/v13071293 (PMC8310103; doi:10.3390/v13071293)
Supplement: Supplementary file 1 [file viruses-13-01293-s001.zip › Table S7. KEGG pathway analysis result of the DEPs between mock and CpHV-1 infected samples..xls]

ko_id	ko_description	pathway_protein_num	pathway_info	label	pathway_protein_num	pathway_info	label	pathway_web
ko00010	Glycolysis / Gluconeogenesis	0	-	up	2	Q1JPA0(K00129);Q3ZC09(K01689)	down	http://www.genome.jp/kegg-bin/show_pathway?ko00010/K00129%09green/K01689%09green
ko00020	Citrate cycle (TCA cycle)	1	Q58CP0(K00030)	up	0	-	down	http://www.genome.jp/kegg-bin/show_pathway?ko00020/K00030%09red
ko00071	Fatty acid degradation	1	E1BMH4(K07514)	up	0	-	down	http://www.genome.jp/kegg-bin/show_pathway?ko00071/K07514%09red
ko00190	Oxidative phosphorylation	2	P37980(K01507);Q02366(K03950)	up	1	Q0VD18(K11725)	down	http://www.genome.jp/kegg-bin/show_pathway?ko00190/K01507%09red/K03950%09red/K11725%09green
ko00220	Arginine biosynthesis	0	-	up	1	P15103(K01915)	down	http://www.genome.jp/kegg-bin/show_pathway?ko00220/K01915%09green
ko00230	Purine metabolism	3	Q32L46(K01081);E1BIQ0(K00962);A5D792(K00893)	up	1	E1BJF4(K02320)	down	http://www.genome.jp/kegg-bin/show_pathway?ko00230/K00893%09red/K00962%09red/K01081%09red/K02320%09green
ko00240	Pyrimidine metabolism	4	F1N2W6(K13809);Q32L46(K01081);E1BIQ0(K00962);A5D792(K00893)	up	2	E1BJF4(K02320);F1MY63(K00560)	down	http://www.genome.jp/kegg-bin/show_pathway?ko00240/K00560%09green/K00893%09red/K00962%09red/K01081%09red/K02320%09green/K13809%09red
ko00250	Alanine, aspartate and glutamate metabolism	1	F1MZA0(K03334)	up	1	P15103(K01915)	down	http://www.genome.jp/kegg-bin/show_pathway?ko00250/K01915%09green/K03334%09red
ko00260	Glycine, serine and threonine metabolism	0	-	up	1	A0A140T866(K00058)	down	http://www.genome.jp/kegg-bin/show_pathway?ko00260/K00058%09green
ko00270	Cysteine and methionine metabolism	1	F1MZA0(K03334)	up	0	-	down	http://www.genome.jp/kegg-bin/show_pathway?ko00270/K03334%09red
ko00280	Valine, leucine and isoleucine degradation	2	F1MZA0(K03334);E1BMH4(K07514)	up	1	E1BPP6(K01969)	down	http://www.genome.jp/kegg-bin/show_pathway?ko00280/K01969%09green/K03334%09red/K07514%09red
ko00310	Lysine degradation	1	E1BMH4(K07514)	up	1	F1MUT0(K11431)	down	http://www.genome.jp/kegg-bin/show_pathway?ko00310/K07514%09red/K11431%09green
ko00330	Arginine and proline metabolism	1	F1MYG0(K00819)	up	0	-	down	http://www.genome.jp/kegg-bin/show_pathway?ko00330/K00819%09red
ko00340	Histidine metabolism	0	-	up	1	Q1JPA0(K00129)	down	http://www.genome.jp/kegg-bin/show_pathway?ko00340/K00129%09green
ko00350	Tyrosine metabolism	1	F1MZA0(K03334)	up	1	Q1JPA0(K00129)	down	http://www.genome.jp/kegg-bin/show_pathway?ko00350/K00129%09green/K03334%09red
ko00360	Phenylalanine metabolism	1	F1MZA0(K03334)	up	1	Q1JPA0(K00129)	down	http://www.genome.jp/kegg-bin/show_pathway?ko00360/K00129%09green/K03334%09red
ko00380	Tryptophan metabolism	2	F1MZA0(K03334);E1BMH4(K07514)	up	0	-	down	http://www.genome.jp/kegg-bin/show_pathway?ko00380/K03334%09red/K07514%09red
ko00400	Phenylalanine, tyrosine and tryptophan biosynthesis	1	F1MZA0(K03334)	up	0	-	down	http://www.genome.jp/kegg-bin/show_pathway?ko00400/K03334%09red
ko00410	beta-Alanine metabolism	1	E1BMH4(K07514)	up	1	Q1JPA0(K00129)	down	http://www.genome.jp/kegg-bin/show_pathway?ko00410/K00129%09green/K07514%09red
ko00480	Glutathione metabolism	0	-	up	2	Q32L24(K00799);F1ME97(K01469)	down	http://www.genome.jp/kegg-bin/show_pathway?ko00480/K00799%09green/K01469%09green
ko00500	Starch and sucrose metabolism	0	-	up	1	F1MHT1(K01196)	down	http://www.genome.jp/kegg-bin/show_pathway?ko00500/K01196%09green
ko00510	N-Glycan biosynthesis	1	A6QPY0(K12670)	up	1	Q3ZC71(K09659)	down	http://www.genome.jp/kegg-bin/show_pathway?ko00510/K09659%09green/K12670%09red
ko00511	Other glycan degradation	0	-	up	1	Q2KIM0(K01206)	down	http://www.genome.jp/kegg-bin/show_pathway?ko00511/K01206%09green
ko00534	Glycosaminoglycan biosynthesis - heparan sulfate / heparin	0	-	up	1	F1MYF5(K02513)	down	http://www.genome.jp/kegg-bin/show_pathway?ko00534/K02513%09green
ko00561	Glycerolipid metabolism	0	-	up	1	A5PK18(K09881)	down	http://www.genome.jp/kegg-bin/show_pathway?ko00561/K09881%09green
ko00562	Inositol phosphate metabolism	0	-	up	1	E1BJH8(K18083)	down	http://www.genome.jp/kegg-bin/show_pathway?ko00562/K18083%09green
ko00564	Glycerophospholipid metabolism	0	-	up	2	A6QQR7(K00006);Q0V8L6(K01115)	down	http://www.genome.jp/kegg-bin/show_pathway?ko00564/K00006%09green/K01115%09green
ko00565	Ether lipid metabolism	0	-	up	3	Q29460(K16795);E1BPV2(K00803);Q0V8L6(K01115)	down	http://www.genome.jp/kegg-bin/show_pathway?ko00565/K00803%09green/K01115%09green/K16795%09green
ko00600	Sphingolipid metabolism	2	Q3ZBY7(K04712);Q3ZBF8(K04710)	up	1	F1MXZ6(K04718)	down	http://www.genome.jp/kegg-bin/show_pathway?ko00600/K04710%09red/K04712%09red/K04718%09green
ko00630	Glyoxylate and dicarboxylate metabolism	0	-	up	1	P15103(K01915)	down	http://www.genome.jp/kegg-bin/show_pathway?ko00630/K01915%09green
ko00640	Propanoate metabolism	1	E1BMH4(K07514)	up	0	-	down	http://www.genome.jp/kegg-bin/show_pathway?ko00640/K07514%09red
ko00650	Butanoate metabolism	1	E1BMH4(K07514)	up	0	-	down	http://www.genome.jp/kegg-bin/show_pathway?ko00650/K07514%09red
ko00670	One carbon pool by folate	0	-	up	1	F1MY63(K00560)	down	http://www.genome.jp/kegg-bin/show_pathway?ko00670/K00560%09green
ko00760	Nicotinate and nicotinamide metabolism	2	Q32L46(K01081);F1MJ80(K03462)	up	1	Q29RH3(K03426)	down	http://www.genome.jp/kegg-bin/show_pathway?ko00760/K01081%09red/K03426%09green/K03462%09red
ko00790	Folate biosynthesis	1	F1MSE4(K15376)	up	0	-	down	http://www.genome.jp/kegg-bin/show_pathway?ko00790/K15376%09red
ko00910	Nitrogen metabolism	0	-	up	1	P15103(K01915)	down	http://www.genome.jp/kegg-bin/show_pathway?ko00910/K01915%09green
ko00920	Sulfur metabolism	1	Q3ZCK3(K01082)	up	0	-	down	http://www.genome.jp/kegg-bin/show_pathway?ko00920/K01082%09red
ko00970	Aminoacyl-tRNA biosynthesis	2	P17248(K01867);F1MHM5(K01866)	up	0	-	down	http://www.genome.jp/kegg-bin/show_pathway?ko00970/K01866%09red/K01867%09red
ko00980	Metabolism of xenobiotics by cytochrome P450	0	-	up	2	Q1JPA0(K00129);Q32L24(K00799)	down	http://www.genome.jp/kegg-bin/show_pathway?ko00980/K00129%09green/K00799%09green
ko00982	Drug metabolism - cytochrome P450	0	-	up	2	Q1JPA0(K00129);Q32L24(K00799)	down	http://www.genome.jp/kegg-bin/show_pathway?ko00982/K00129%09green/K00799%09green
ko00983	Drug metabolism - other enzymes	0	-	up	1	Q32L24(K00799)	down	http://www.genome.jp/kegg-bin/show_pathway?ko00983/K00799%09green
ko01040	Biosynthesis of unsaturated fatty acids	0	-	up	1	Q867D1(K00507)	down	http://www.genome.jp/kegg-bin/show_pathway?ko01040/K00507%09green
ko01100	Metabolic pathways	14	F1MSE4(K15376);Q58CP0(K00030);F1N2W6(K13809);Q32L46(K01081);F1MYG0(K00819);F1MZA0(K03334);Q3ZBY7(K04712);A5D792(K00893);F1MJ80(K03462);Q3ZCK3(K01082);E1BMH4(K07514);A6QPY0(K12670);Q02366(K03950);Q3ZBF8(K04710)	up	17	Q1JPA0(K00129);E1BJF4(K02320);A0A140T866(K00058);Q29460(K16795);F1MC13(K06240);E1BPV2(K00803);Q0V8L6(K01115);F1MY63(K00560);Q3ZC71(K09659);F1MXZ6(K04718);E1BPP6(K01969);Q29RH3(K03426);F1MHT1(K01196);A5PK18(K09881);E1BJH8(K18083);P15103(K01915);Q3ZC09(K01689)	down	http://www.genome.jp/kegg-bin/show_pathway?ko01100/K00030%09red/K00058%09green/K00129%09green/K00560%09green/K00803%09green/K00819%09red/K00893%09red/K01081%09red/K01082%09red/K01115%09green/K01196%09green/K01689%09green/K01915%09green/K01969%09green/K02320%09green/K03334%09red/K03426%09green/K03462%09red/K03950%09red/K04710%09red/K04712%09red/K04718%09green/K06240%09green/K07514%09red/K09659%09g…
ko01200	Carbon metabolism	2	Q58CP0(K00030);E1BMH4(K07514)	up	2	A0A140T866(K00058);Q3ZC09(K01689)	down	http://www.genome.jp/kegg-bin/show_pathway?ko01200/K00030%09red/K00058%09green/K01689%09green/K07514%09red
ko01210	2-Oxocarboxylic acid metabolism	1	Q58CP0(K00030)	up	0	-	down	http://www.genome.jp/kegg-bin/show_pathway?ko01210/K00030%09red
ko01212	Fatty acid metabolism	1	E1BMH4(K07514)	up	1	Q867D1(K00507)	down	http://www.genome.jp/kegg-bin/show_pathway?ko01212/K00507%09green/K07514%09red
ko01230	Biosynthesis of amino acids	1	Q58CP0(K00030)	up	3	A0A140T866(K00058);P15103(K01915);Q3ZC09(K01689)	down	http://www.genome.jp/kegg-bin/show_pathway?ko01230/K00030%09red/K00058%09green/K01689%09green/K01915%09green
ko01521	EGFR tyrosine kinase inhibitor resistance	1	A5D7R9(K07828)	up	1	F1MUT9(K02158)	down	http://www.genome.jp/kegg-bin/show_pathway?ko01521/K02158%09green/K07828%09red
ko01522	Endocrine resistance	2	O77627(K04448);A5D7R9(K07828)	up	2	F1MUT9(K02158);P00517(K04345)	down	http://www.genome.jp/kegg-bin/show_pathway?ko01522/K02158%09green/K04345%09green/K04448%09red/K07828%09red
ko01523	Antifolate resistance	0	-	up	1	F1MY63(K00560)	down	http://www.genome.jp/kegg-bin/show_pathway?ko01523/K00560%09green
ko01524	Platinum drug resistance	0	-	up	2	F1MUT9(K02158);Q32L24(K00799)	down	http://www.genome.jp/kegg-bin/show_pathway?ko01524/K00799%09green/K02158%09green
ko02010	ABC transporters	3	A6QPZ6(K05653);F1MCG5(K05654);G3X771(K05658)	up	0	-	down	http://www.genome.jp/kegg-bin/show_pathway?ko02010/K05653%09red/K05654%09red/K05658%09red
ko03008	Ribosome biogenesis in eukaryotes	1	F1MKX7(K12619)	up	2	Q3T0J9(K14538);F1MBN7(K07179)	down	http://www.genome.jp/kegg-bin/show_pathway?ko03008/K07179%09green/K12619%09red/K14538%09green
ko03010	Ribosome	0	-	up	1	Q32PI6(K02926)	down	http://www.genome.jp/kegg-bin/show_pathway?ko03010/K02926%09green
ko03013	RNA transport	1	Q2KHW8(K13134)	up	4	A1A4I5(K13175);Q0VC02(K14320);E1BG57(K14316);E1B7J1(K03231)	down	http://www.genome.jp/kegg-bin/show_pathway?ko03013/K03231%09green/K13134%09red/K13175%09green/K14316%09green/K14320%09green
ko03015	mRNA surveillance pathway	0	-	up	1	A1A4I6(K14407)	down	http://www.genome.jp/kegg-bin/show_pathway?ko03015/K14407%09green
ko03018	RNA degradation	2	E1BIQ0(K00962);F1MKX7(K12619)	up	3	F1MVV2(K12572);A7MB47(K12606);Q3ZC09(K01689)	down	http://www.genome.jp/kegg-bin/show_pathway?ko03018/K00962%09red/K01689%09green/K12572%09green/K12606%09green/K12619%09red
ko03022	Basal transcription factors	1	F2Z4J6(K03124)	up	3	Q1RMT1(K10843);Q05B56(K03143);A7MB80(K03121)	down	http://www.genome.jp/kegg-bin/show_pathway?ko03022/K03121%09green/K03124%09red/K03143%09green/K10843%09green
ko03030	DNA replication	0	-	up	2	E1BJF4(K02320);F1N1S0(K03111)	down	http://www.genome.jp/kegg-bin/show_pathway?ko03030/K02320%09green/K03111%09green
ko03040	Spliceosome	1	A7MB38(K12893)	up	1	F2Z4C4(K12843)	down	http://www.genome.jp/kegg-bin/show_pathway?ko03040/K12843%09green/K12893%09red
ko03050	Proteasome	3	Q2KJE7(K06696);Q3SX30(K06700);Q3SZV5(K11599)	up	1	P33672(K02735)	down	http://www.genome.jp/kegg-bin/show_pathway?ko03050/K02735%09green/K06696%09red/K06700%09red/K11599%09red
ko03320	PPAR signaling pathway	1	E1BMH4(K07514)	up	1	Q867D1(K00507)	down	http://www.genome.jp/kegg-bin/show_pathway?ko03320/K00507%09green/K07514%09red
ko03420	Nucleotide excision repair	0	-	up	2	Q1RMT1(K10843);Q05B56(K03143)	down	http://www.genome.jp/kegg-bin/show_pathway?ko03420/K03143%09green/K10843%09green
ko03430	Mismatch repair	0	-	up	1	F1N1S0(K03111)	down	http://www.genome.jp/kegg-bin/show_pathway?ko03430/K03111%09green
ko03440	Homologous recombination	0	-	up	1	F1N1S0(K03111)	down	http://www.genome.jp/kegg-bin/show_pathway?ko03440/K03111%09green
ko03450	Non-homologous end-joining	0	-	up	2	F1MMD5(K10884);A7MBA7(K10885)	down	http://www.genome.jp/kegg-bin/show_pathway?ko03450/K10884%09green/K10885%09green
ko03460	Fanconi anemia pathway	0	-	up	1	F1MKU4(K11832)	down	http://www.genome.jp/kegg-bin/show_pathway?ko03460/K11832%09green
ko04010	MAPK signaling pathway	2	O77627(K04448);A5D7R9(K07828)	up	3	P00517(K04345);Q3T0C7(K04381);F1MQE1(K16510)	down	http://www.genome.jp/kegg-bin/show_pathway?ko04010/K04345%09green/K04381%09green/K04448%09red/K07828%09red/K16510%09green
ko04012	ErbB signaling pathway	2	O77627(K04448);A5D7R9(K07828)	up	2	F1MUT9(K02158);F1N510(K04707)	down	http://www.genome.jp/kegg-bin/show_pathway?ko04012/K02158%09green/K04448%09red/K04707%09green/K07828%09red
ko04014	Ras signaling pathway	1	A5D7R9(K07828)	up	3	F1MUT9(K02158);P00517(K04345);Q0V8L6(K01115)	down	http://www.genome.jp/kegg-bin/show_pathway?ko04014/K01115%09green/K02158%09green/K04345%09green/K07828%09red
ko04015	Rap1 signaling pathway	1	A5D7R9(K07828)	up	2	A5D7U3(K06093);E1BHF6(K17703)	down	http://www.genome.jp/kegg-bin/show_pathway?ko04015/K06093%09green/K07828%09red/K17703%09green
ko04020	Calcium signaling pathway	0	-	up	3	P00517(K04345);Q2KJ16(K00871);F1MXZ6(K04718)	down	http://www.genome.jp/kegg-bin/show_pathway?ko04020/K00871%09green/K04345%09green/K04718%09green
ko04022	cGMP-PKG signaling pathway	0	-	up	2	F1MUT9(K02158);A7MB80(K03121)	down	http://www.genome.jp/kegg-bin/show_pathway?ko04022/K02158%09green/K03121%09green
ko04024	cAMP signaling pathway	1	O77627(K04448)	up	3	F1MUT9(K02158);P00517(K04345);Q0V8L6(K01115)	down	http://www.genome.jp/kegg-bin/show_pathway?ko04024/K01115%09green/K02158%09green/K04345%09green/K04448%09red
ko04062	Chemokine signaling pathway	2	E1BPP7(K11220);A5D7R9(K07828)	up	2	P00517(K04345);P21146(K00910)	down	http://www.genome.jp/kegg-bin/show_pathway?ko04062/K00910%09green/K04345%09green/K07828%09red/K11220%09red
ko04064	NF-kappa B signaling pathway	2	F1MKU1(K12646);A6QLA8(K10652)	up	2	A4FV15(K16065);Q05589(K01348)	down	http://www.genome.jp/kegg-bin/show_pathway?ko04064/K01348%09green/K10652%09red/K12646%09red/K16065%09green
ko04066	HIF-1 signaling pathway	1	G3X6N3(K14736)	up	1	Q3ZC09(K01689)	down	http://www.genome.jp/kegg-bin/show_pathway?ko04066/K01689%09green/K14736%09red
ko04068	FoxO signaling pathway	1	A5D7R9(K07828)	up	1	F1MUT0(K11431)	down	http://www.genome.jp/kegg-bin/show_pathway?ko04068/K07828%09red/K11431%09green
ko04070	Phosphatidylinositol signaling system	0	-	up	1	E1BJH8(K18083)	down	http://www.genome.jp/kegg-bin/show_pathway?ko04070/K18083%09green
ko04071	Sphingolipid signaling pathway	3	Q3ZBY7(K04712);A5D7R9(K07828);Q3ZBF8(K04710)	up	2	Q0V8L6(K01115);F1MXZ6(K04718)	down	http://www.genome.jp/kegg-bin/show_pathway?ko04071/K01115%09green/K04710%09red/K04712%09red/K04718%09green/K07828%09red
ko04072	Phospholipase D signaling pathway	1	A5D7R9(K07828)	up	2	Q0V8L6(K01115);F1MXZ6(K04718)	down	http://www.genome.jp/kegg-bin/show_pathway?ko04072/K01115%09green/K04718%09green/K07828%09red
ko04110	Cell cycle	1	F1MV86(K10152)	up	0	-	down	http://www.genome.jp/kegg-bin/show_pathway?ko04110/K10152%09red
ko04114	Oocyte meiosis	0	-	up	1	P00517(K04345)	down	http://www.genome.jp/kegg-bin/show_pathway?ko04114/K04345%09green
ko04115	p53 signaling pathway	1	F1MV86(K10152)	up	0	-	down	http://www.genome.jp/kegg-bin/show_pathway?ko04115/K10152%09red
ko04120	Ubiquitin mediated proteolysis	3	F6R1H3(K10054);Q5GF34(K10698);Q1RML1(K10583)	up	5	A4FV15(K16065);E1B782(K10595);F1N510(K04707);Q24JZ9(K04706);E1BAV2(K10615)	down	http://www.genome.jp/kegg-bin/show_pathway?ko04120/K04706%09green/K04707%09green/K10054%09red/K10583%09red/K10595%09green/K10615%09green/K10698%09red/K16065%09green
ko04136	Autophagy - other	0	-	up	1	Q3T904(K17907)	down	http://www.genome.jp/kegg-bin/show_pathway?ko04136/K17907%09green
ko04137	Mitophagy - animal	2	O77627(K04448);A5D7R9(K07828)	up	1	Q3T904(K17907)	down	http://www.genome.jp/kegg-bin/show_pathway?ko04137/K04448%09red/K07828%09red/K17907%09green
ko04140	Autophagy - animal	1	A5D7R9(K07828)	up	4	F1MUT9(K02158);P00517(K04345);Q3T904(K17907);B0JYN1(K01365)	down	http://www.genome.jp/kegg-bin/show_pathway?ko04140/K01365%09green/K02158%09green/K04345%09green/K07828%09red/K17907%09green
ko04141	Protein processing in endoplasmic reticulum	4	A0JNE6(K16195);A7Z066(K08054);A6QPY0(K12670);F1MQ07(K11519)	up	2	F1MV07(K14007);F1MX65(K10088)	down	http://www.genome.jp/kegg-bin/show_pathway?ko04141/K08054%09red/K10088%09green/K11519%09red/K12670%09red/K14007%09green/K16195%09red
ko04142	Lysosome	0	-	up	2	F1MKY0(K12404);B0JYN1(K01365)	down	http://www.genome.jp/kegg-bin/show_pathway?ko04142/K01365%09green/K12404%09green
ko04144	Endocytosis	2	F6R1H3(K10054);Q3YJG7(K06751)	up	13	E1BEG4(K04679);Q8MJJ1(K19367);A5D7U3(K06093);Q17R07(K12493);E1BMC4(K18442);Q3T178(K12184);F1N510(K04707);Q2HJ35(K12194);Q0V8L6(K01115);P21146(K00910);Q17QR2(K11866);Q3YJG2(K06751);F1N579(K12471)	down	http://www.genome.jp/kegg-bin/show_pathway?ko04144/K00910%09green/K01115%09green/K04679%09green/K04707%09green/K06093%09green/K06751%09yellow/K10054%09red/K11866%09green/K12184%09green/K12194%09green/K12471%09green/K12493%09green/K18442%09green/K19367%09green
ko04145	Phagosome	4	A6QPZ6(K05653);F1MCG5(K05654);A7Z066(K08054);Q3YJG7(K06751)	up	4	F1MPD1(K06560);F1MK44(K06484);B0JYN1(K01365);Q3YJG2(K06751)	down	http://www.genome.jp/kegg-bin/show_pathway?ko04145/K01365%09green/K05653%09red/K05654%09red/K06484%09green/K06560%09green/K06751%09yellow/K08054%09red
ko04146	Peroxisome	1	E1BMH4(K07514)	up	2	E1BPV2(K00803);Q29RH3(K03426)	down	http://www.genome.jp/kegg-bin/show_pathway?ko04146/K00803%09green/K03426%09green/K07514%09red
ko04150	mTOR signaling pathway	2	Q9TU26(K13780);A5D7R9(K07828)	up	0	-	down	http://www.genome.jp/kegg-bin/show_pathway?ko04150/K07828%09red/K13780%09red
ko04151	PI3K-Akt signaling pathway	3	A1A4L1(K16339);A5D7R9(K07828);F1MV86(K10152)	up	5	F1MUT9(K02158);F1MC13(K06240);F1MK44(K06484);E1BI98(K06238);G5E5A9(K05717)	down	http://www.genome.jp/kegg-bin/show_pathway?ko04151/K02158%09green/K05717%09green/K06238%09green/K06240%09green/K06484%09green/K07828%09red/K10152%09red/K16339%09red
ko04152	AMPK signaling pathway	0	-	up	1	Q867D1(K00507)	down	http://www.genome.jp/kegg-bin/show_pathway?ko04152/K00507%09green
ko04210	Apoptosis	2	O77627(K04448);A5D7R9(K07828)	up	2	F1MUT9(K02158);B0JYN1(K01365)	down	http://www.genome.jp/kegg-bin/show_pathway?ko04210/K01365%09green/K02158%09green/K04448%09red/K07828%09red
ko04211	Longevity regulating pathway	1	A5D7R9(K07828)	up	1	P00517(K04345)	down	http://www.genome.jp/kegg-bin/show_pathway?ko04211/K04345%09green/K07828%09red
ko04213	Longevity regulating pathway - multiple species	1	A5D7R9(K07828)	up	1	P00517(K04345)	down	http://www.genome.jp/kegg-bin/show_pathway?ko04213/K04345%09green/K07828%09red
ko04216	Ferroptosis	1	G3X6N3(K14736)	up	0	-	down	http://www.genome.jp/kegg-bin/show_pathway?ko04216/K14736%09red
ko04217	Necroptosis	3	A0JNE6(K16195);E1BPP7(K11220);A0A2H4GTG0(K12965)	up	2	Q2HJ35(K12194);P15103(K01915)	down	http://www.genome.jp/kegg-bin/show_pathway?ko04217/K01915%09green/K11220%09red/K12194%09green/K12965%09red/K16195%09red
ko04218	Cellular senescence	3	Q3YJG7(K06751);A5D7R9(K07828);F1MV86(K10152)	up	1	Q3YJG2(K06751)	down	http://www.genome.jp/kegg-bin/show_pathway?ko04218/K06751%09yellow/K07828%09red/K10152%09red
ko04261	Adrenergic signaling in cardiomyocytes	0	-	up	1	P00517(K04345)	down	http://www.genome.jp/kegg-bin/show_pathway?ko04261/K04345%09green
ko04270	Vascular smooth muscle contraction	0	-	up	1	P00517(K04345)	down	http://www.genome.jp/kegg-bin/show_pathway?ko04270/K04345%09green
ko04310	Wnt signaling pathway	3	O77627(K04448);E1BNB5(K04502);F1MV86(K10152)	up	2	P00517(K04345);F1MFJ6(K04508)	down	http://www.genome.jp/kegg-bin/show_pathway?ko04310/K04345%09green/K04448%09red/K04502%09red/K04508%09green/K10152%09red
ko04330	Notch signaling pathway	1	E1BH71(K06058)	up	0	-	down	http://www.genome.jp/kegg-bin/show_pathway?ko04330/K06058%09red
ko04340	Hedgehog signaling pathway	2	F6QA78(K11989);A7E3X2(K08958)	up	3	P00517(K04345);P21146(K00910);E1B999(K10394)	down	http://www.genome.jp/kegg-bin/show_pathway?ko04340/K00910%09green/K04345%09green/K08958%09red/K10394%09green/K11989%09red
ko04350	TGF-beta signaling pathway	0	-	up	1	E1BEG4(K04679)	down	http://www.genome.jp/kegg-bin/show_pathway?ko04350/K04679%09green
ko04360	Axon guidance	1	A5D7R9(K07828)	up	3	E1BFM0(K07526);E1B7F6(K06821);A5D7U3(K06093)	down	http://www.genome.jp/kegg-bin/show_pathway?ko04360/K06093%09green/K06821%09green/K07526%09green/K07828%09red
ko04370	VEGF signaling pathway	1	A5D7R9(K07828)	up	2	F1MUT9(K02158);F1MXZ6(K04718)	down	http://www.genome.jp/kegg-bin/show_pathway?ko04370/K02158%09green/K04718%09green/K07828%09red
ko04371	Apelin signaling pathway	1	A5D7R9(K07828)	up	2	P00517(K04345);F1MXZ6(K04718)	down	http://www.genome.jp/kegg-bin/show_pathway?ko04371/K04345%09green/K04718%09green/K07828%09red
ko04380	Osteoclast differentiation	3	E1BPP7(K11220);O77627(K04448);E1BNB5(K04502)	up	0	-	down	http://www.genome.jp/kegg-bin/show_pathway?ko04380/K04448%09red/K04502%09red/K11220%09red
ko04390	Hippo signaling pathway	1	F1MV86(K10152)	up	1	A5D7U3(K06093)	down	http://www.genome.jp/kegg-bin/show_pathway?ko04390/K06093%09green/K10152%09red
ko04510	Focal adhesion	2	O77627(K04448);F1MV86(K10152)	up	5	F1MUT9(K02158);F1MC13(K06240);F1MK44(K06484);E1BI98(K06238);G5E5A9(K05717)	down	http://www.genome.jp/kegg-bin/show_pathway?ko04510/K02158%09green/K04448%09red/K05717%09green/K06238%09green/K06240%09green/K06484%09green/K10152%09red
ko04512	ECM-receptor interaction	0	-	up	5	F1MC13(K06240);F1MER7(K06255);F1MK44(K06484);E1BI98(K06238);G5E5A9(K05717)	down	http://www.genome.jp/kegg-bin/show_pathway?ko04512/K05717%09green/K06238%09green/K06240%09green/K06255%09green/K06484%09green
ko04514	Cell adhesion molecules (CAMs)	1	Q3YJG7(K06751)	up	1	Q3YJG2(K06751)	down	http://www.genome.jp/kegg-bin/show_pathway?ko04514/K06751%09yellow
ko04530	Tight junction	1	O77627(K04448)	up	2	P00517(K04345);A5D7U3(K06093)	down	http://www.genome.jp/kegg-bin/show_pathway?ko04530/K04345%09green/K04448%09red/K06093%09green
ko04540	Gap junction	1	A5D7R9(K07828)	up	1	P00517(K04345)	down	http://www.genome.jp/kegg-bin/show_pathway?ko04540/K04345%09green/K07828%09red
ko04550	Signaling pathways regulating pluripotency of stem cells	1	A5D7R9(K07828)	up	0	-	down	http://www.genome.jp/kegg-bin/show_pathway?ko04550/K07828%09red
ko04610	Complement and coagulation cascades	0	-	up	1	Q05589(K01348)	down	http://www.genome.jp/kegg-bin/show_pathway?ko04610/K01348%09green
ko04611	Platelet activation	0	-	up	1	P00517(K04345)	down	http://www.genome.jp/kegg-bin/show_pathway?ko04611/K04345%09green
ko04612	Antigen processing and presentation	6	A6QPZ6(K05653);P01888(K08055);F1MCG5(K05654);Q2KJE7(K06696);A7Z066(K08054);Q3YJG7(K06751)	up	2	B0JYN1(K01365);Q3YJG2(K06751)	down	http://www.genome.jp/kegg-bin/show_pathway?ko04612/K01365%09green/K05653%09red/K05654%09red/K06696%09red/K06751%09yellow/K08054%09red/K08055%09red
ko04620	Toll-like receptor signaling pathway	3	A0A2H4GTE4(K09447);E1BPP7(K11220);O77627(K04448)	up	0	-	down	http://www.genome.jp/kegg-bin/show_pathway?ko04620/K04448%09red/K09447%09red/K11220%09red
ko04621	NOD-like receptor signaling pathway	8	F1MV66(K14216);F1MY62(K20899);Q865A2(K14216);E1B7Z4(K20899);A0A2H4GTE4(K09447);E1BPP7(K11220);O77627(K04448);F1MJ80(K03462)	up	0	-	down	http://www.genome.jp/kegg-bin/show_pathway?ko04621/K03462%09red/K04448%09red/K09447%09red/K11220%09red/K14216%09red/K20899%09red
ko04622	RIG-I-like receptor signaling pathway	5	O02741(K12159);E1BJZ0(K12647);F1MKU1(K12646);A0A2H4GTE4(K09447);A6QLA8(K10652)	up	0	-	down	http://www.genome.jp/kegg-bin/show_pathway?ko04622/K09447%09red/K10652%09red/K12159%09red/K12646%09red/K12647%09red
ko04623	Cytosolic DNA-sensing pathway	5	F1MKU1(K12646);Q5E9M7(K10790);F1MUM9(K12968);A0A2H4GTE4(K09447);A0A2H4GTG0(K12965)	up	0	-	down	http://www.genome.jp/kegg-bin/show_pathway?ko04623/K09447%09red/K10790%09red/K12646%09red/K12965%09red/K12968%09red
ko04625	C-type lectin receptor signaling pathway	3	E1BPP7(K11220);O77627(K04448);A5D7R9(K07828)	up	1	F1N510(K04707)	down	http://www.genome.jp/kegg-bin/show_pathway?ko04625/K04448%09red/K04707%09green/K07828%09red/K11220%09red
ko04630	Jak-STAT signaling pathway	2	E1BPP7(K11220);F1MV86(K10152)	up	2	A4FV15(K16065);Q24JZ9(K04706)	down	http://www.genome.jp/kegg-bin/show_pathway?ko04630/K04706%09green/K10152%09red/K11220%09red/K16065%09green
ko04640	Hematopoietic cell lineage	0	-	up	1	F1MK44(K06484)	down	http://www.genome.jp/kegg-bin/show_pathway?ko04640/K06484%09green
ko04650	Natural killer cell mediated cytotoxicity	1	A5D7R9(K07828)	up	0	-	down	http://www.genome.jp/kegg-bin/show_pathway?ko04650/K07828%09red
ko04657	IL-17 signaling pathway	2	O77627(K04448);E1BNB5(K04502)	up	0	-	down	http://www.genome.jp/kegg-bin/show_pathway?ko04657/K04448%09red/K04502%09red
ko04658	Th1 and Th2 cell differentiation	2	E1BPP7(K11220);O77627(K04448)	up	0	-	down	http://www.genome.jp/kegg-bin/show_pathway?ko04658/K04448%09red/K11220%09red
ko04659	Th17 cell differentiation	2	E1BPP7(K11220);O77627(K04448)	up	0	-	down	http://www.genome.jp/kegg-bin/show_pathway?ko04659/K04448%09red/K11220%09red
ko04660	T cell receptor signaling pathway	2	O77627(K04448);A5D7R9(K07828)	up	1	F1N510(K04707)	down	http://www.genome.jp/kegg-bin/show_pathway?ko04660/K04448%09red/K04707%09green/K07828%09red
ko04662	B cell receptor signaling pathway	2	O77627(K04448);A5D7R9(K07828)	up	0	-	down	http://www.genome.jp/kegg-bin/show_pathway?ko04662/K04448%09red/K07828%09red
ko04664	Fc epsilon RI signaling pathway	1	A5D7R9(K07828)	up	0	-	down	http://www.genome.jp/kegg-bin/show_pathway?ko04664/K07828%09red
ko04666	Fc gamma R-mediated phagocytosis	0	-	up	2	Q0V8L6(K01115);F1MXZ6(K04718)	down	http://www.genome.jp/kegg-bin/show_pathway?ko04666/K01115%09green/K04718%09green
ko04668	TNF signaling pathway	1	O77627(K04448)	up	1	F1MQE1(K16510)	down	http://www.genome.jp/kegg-bin/show_pathway?ko04668/K04448%09red/K16510%09green
ko04713	Circadian entrainment	0	-	up	1	P00517(K04345)	down	http://www.genome.jp/kegg-bin/show_pathway?ko04713/K04345%09green
ko04714	Thermogenesis	3	Q02366(K03950);A5D7R9(K07828);E1BPN8(K18180)	up	1	P00517(K04345)	down	http://www.genome.jp/kegg-bin/show_pathway?ko04714/K03950%09red/K04345%09green/K07828%09red/K18180%09red
ko04720	Long-term potentiation	1	A5D7R9(K07828)	up	1	P00517(K04345)	down	http://www.genome.jp/kegg-bin/show_pathway?ko04720/K04345%09green/K07828%09red
ko04722	Neurotrophin signaling pathway	2	O77627(K04448);A5D7R9(K07828)	up	1	F1MUT9(K02158)	down	http://www.genome.jp/kegg-bin/show_pathway?ko04722/K02158%09green/K04448%09red/K07828%09red
ko04723	Retrograde endocannabinoid signaling	1	Q02366(K03950)	up	1	P00517(K04345)	down	http://www.genome.jp/kegg-bin/show_pathway?ko04723/K03950%09red/K04345%09green
ko04724	Glutamatergic synapse	0	-	up	4	P00517(K04345);Q0V8L6(K01115);P21146(K00910);P15103(K01915)	down	http://www.genome.jp/kegg-bin/show_pathway?ko04724/K00910%09green/K01115%09green/K01915%09green/K04345%09green
ko04725	Cholinergic synapse	1	A5D7R9(K07828)	up	1	P00517(K04345)	down	http://www.genome.jp/kegg-bin/show_pathway?ko04725/K04345%09green/K07828%09red
ko04726	Serotonergic synapse	1	A5D7R9(K07828)	up	1	P00517(K04345)	down	http://www.genome.jp/kegg-bin/show_pathway?ko04726/K04345%09green/K07828%09red
ko04727	GABAergic synapse	1	F1MSE4(K15376)	up	2	P00517(K04345);P15103(K01915)	down	http://www.genome.jp/kegg-bin/show_pathway?ko04727/K01915%09green/K04345%09green/K15376%09red
ko04728	Dopaminergic synapse	1	F1MWE3(K15493)	up	1	P00517(K04345)	down	http://www.genome.jp/kegg-bin/show_pathway?ko04728/K04345%09green/K15493%09red
ko04730	Long-term depression	1	A5D7R9(K07828)	up	0	-	down	http://www.genome.jp/kegg-bin/show_pathway?ko04730/K07828%09red
ko04740	Olfactory transduction	0	-	up	2	P00517(K04345);P21146(K00910)	down	http://www.genome.jp/kegg-bin/show_pathway?ko04740/K00910%09green/K04345%09green
ko04742	Taste transduction	0	-	up	1	P00517(K04345)	down	http://www.genome.jp/kegg-bin/show_pathway?ko04742/K04345%09green
ko04750	Inflammatory mediator regulation of TRP channels	0	-	up	1	P00517(K04345)	down	http://www.genome.jp/kegg-bin/show_pathway?ko04750/K04345%09green
ko04810	Regulation of actin cytoskeleton	1	A5D7R9(K07828)	up	3	F1MK44(K06484);G8JKY5(K05764);G5E5A9(K05717)	down	http://www.genome.jp/kegg-bin/show_pathway?ko04810/K05717%09green/K05764%09green/K06484%09green/K07828%09red
ko04910	Insulin signaling pathway	1	A5D7R9(K07828)	up	5	F1MUT9(K02158);P00517(K04345);Q2KJ16(K00871);B0JYK4(K04739);F1N510(K04707)	down	http://www.genome.jp/kegg-bin/show_pathway?ko04910/K00871%09green/K02158%09green/K04345%09green/K04707%09green/K04739%09green/K07828%09red
ko04911	Insulin secretion	0	-	up	1	P00517(K04345)	down	http://www.genome.jp/kegg-bin/show_pathway?ko04911/K04345%09green
ko04912	GnRH signaling pathway	2	O77627(K04448);A5D7R9(K07828)	up	2	P00517(K04345);Q0V8L6(K01115)	down	http://www.genome.jp/kegg-bin/show_pathway?ko04912/K01115%09green/K04345%09green/K04448%09red/K07828%09red
ko04913	Ovarian steroidogenesis	0	-	up	1	P00517(K04345)	down	http://www.genome.jp/kegg-bin/show_pathway?ko04913/K04345%09green
ko04914	Progesterone-mediated oocyte maturation	0	-	up	1	P00517(K04345)	down	http://www.genome.jp/kegg-bin/show_pathway?ko04914/K04345%09green
ko04915	Estrogen signaling pathway	2	O77627(K04448);A5D7R9(K07828)	up	1	P00517(K04345)	down	http://www.genome.jp/kegg-bin/show_pathway?ko04915/K04345%09green/K04448%09red/K07828%09red
ko04916	Melanogenesis	1	A5D7R9(K07828)	up	1	P00517(K04345)	down	http://www.genome.jp/kegg-bin/show_pathway?ko04916/K04345%09green/K07828%09red
ko04917	Prolactin signaling pathway	2	E1BPP7(K11220);A5D7R9(K07828)	up	0	-	down	http://www.genome.jp/kegg-bin/show_pathway?ko04917/K07828%09red/K11220%09red
ko04918	Thyroid hormone synthesis	1	A7Z066(K08054)	up	2	P00517(K04345);F1MLH9(K09293)	down	http://www.genome.jp/kegg-bin/show_pathway?ko04918/K04345%09green/K08054%09red/K09293%09green
ko04919	Thyroid hormone signaling pathway	2	E1BPP7(K11220);A5D7R9(K07828)	up	3	F1MUT9(K02158);P00517(K04345);G5E6J3(K15159)	down	http://www.genome.jp/kegg-bin/show_pathway?ko04919/K02158%09green/K04345%09green/K07828%09red/K11220%09red/K15159%09green
ko04921	Oxytocin signaling pathway	2	O77627(K04448);A5D7R9(K07828)	up	1	P00517(K04345)	down	http://www.genome.jp/kegg-bin/show_pathway?ko04921/K04345%09green/K04448%09red/K07828%09red
ko04922	Glucagon signaling pathway	0	-	up	2	P00517(K04345);Q2KJ16(K00871)	down	http://www.genome.jp/kegg-bin/show_pathway?ko04922/K00871%09green/K04345%09green
ko04923	Regulation of lipolysis in adipocytes	0	-	up	1	P00517(K04345)	down	http://www.genome.jp/kegg-bin/show_pathway?ko04923/K04345%09green
ko04924	Renin secretion	0	-	up	1	P00517(K04345)	down	http://www.genome.jp/kegg-bin/show_pathway?ko04924/K04345%09green
ko04925	Aldosterone synthesis and secretion	0	-	up	1	P00517(K04345)	down	http://www.genome.jp/kegg-bin/show_pathway?ko04925/K04345%09green
ko04926	Relaxin signaling pathway	2	O77627(K04448);A5D7R9(K07828)	up	1	P00517(K04345)	down	http://www.genome.jp/kegg-bin/show_pathway?ko04926/K04345%09green/K04448%09red/K07828%09red
ko04927	Cortisol synthesis and secretion	0	-	up	1	P00517(K04345)	down	http://www.genome.jp/kegg-bin/show_pathway?ko04927/K04345%09green
ko04932	Non-alcoholic fatty liver disease (NAFLD)	2	O77627(K04448);Q02366(K03950)	up	0	-	down	http://www.genome.jp/kegg-bin/show_pathway?ko04932/K03950%09red/K04448%09red
ko04933	AGE-RAGE signaling pathway in diabetic complications	3	E1BPP7(K11220);O77627(K04448);A5D7R9(K07828)	up	1	G5E5A9(K05717)	down	http://www.genome.jp/kegg-bin/show_pathway?ko04933/K04448%09red/K05717%09green/K07828%09red/K11220%09red
ko04934	Cushing's syndrome	0	-	up	1	P00517(K04345)	down	http://www.genome.jp/kegg-bin/show_pathway?ko04934/K04345%09green
ko04940	Type I diabetes mellitus	1	Q3YJG7(K06751)	up	1	Q3YJG2(K06751)	down	http://www.genome.jp/kegg-bin/show_pathway?ko04940/K06751%09yellow
ko04961	Endocrine and other factor-regulated calcium reabsorption	0	-	up	1	P00517(K04345)	down	http://www.genome.jp/kegg-bin/show_pathway?ko04961/K04345%09green
ko04962	Vasopressin-regulated water reabsorption	0	-	up	1	P00517(K04345)	down	http://www.genome.jp/kegg-bin/show_pathway?ko04962/K04345%09green
ko04970	Salivary secretion	0	-	up	1	P00517(K04345)	down	http://www.genome.jp/kegg-bin/show_pathway?ko04970/K04345%09green
ko04971	Gastric acid secretion	0	-	up	1	P00517(K04345)	down	http://www.genome.jp/kegg-bin/show_pathway?ko04971/K04345%09green
ko04974	Protein digestion and absorption	0	-	up	2	E1BI98(K06238);F1N0K0(K19721)	down	http://www.genome.jp/kegg-bin/show_pathway?ko04974/K06238%09green/K19721%09green
ko04976	Bile secretion	1	G3X771(K05658)	up	1	P00517(K04345)	down	http://www.genome.jp/kegg-bin/show_pathway?ko04976/K04345%09green/K05658%09red
ko04978	Mineral absorption	1	G3X6N3(K14736)	up	0	-	down	http://www.genome.jp/kegg-bin/show_pathway?ko04978/K14736%09red
ko04979	Cholesterol metabolism	0	-	up	1	E1BGJ0(K04550)	down	http://www.genome.jp/kegg-bin/show_pathway?ko04979/K04550%09green
ko05010	Alzheimer's disease	1	Q02366(K03950)	up	2	F1MUT9(K02158);E1BGJ0(K04550)	down	http://www.genome.jp/kegg-bin/show_pathway?ko05010/K02158%09green/K03950%09red/K04550%09green
ko05012	Parkinson's disease	2	Q5GF34(K10698);Q02366(K03950)	up	1	P00517(K04345)	down	http://www.genome.jp/kegg-bin/show_pathway?ko05012/K03950%09red/K04345%09green/K10698%09red
ko05014	Amyotrophic lateral sclerosis (ALS)	2	E1BE86(K04569);F1MQ07(K11519)	up	1	F1MUT9(K02158)	down	http://www.genome.jp/kegg-bin/show_pathway?ko05014/K02158%09green/K04569%09red/K11519%09red
ko05016	Huntington's disease	1	Q02366(K03950)	up	0	-	down	http://www.genome.jp/kegg-bin/show_pathway?ko05016/K03950%09red
ko05020	Prion diseases	0	-	up	1	P00517(K04345)	down	http://www.genome.jp/kegg-bin/show_pathway?ko05020/K04345%09green
ko05030	Cocaine addiction	1	O77627(K04448)	up	1	P00517(K04345)	down	http://www.genome.jp/kegg-bin/show_pathway?ko05030/K04345%09green/K04448%09red
ko05031	Amphetamine addiction	1	O77627(K04448)	up	1	P00517(K04345)	down	http://www.genome.jp/kegg-bin/show_pathway?ko05031/K04345%09green/K04448%09red
ko05032	Morphine addiction	0	-	up	2	P00517(K04345);P21146(K00910)	down	http://www.genome.jp/kegg-bin/show_pathway?ko05032/K00910%09green/K04345%09green
ko05034	Alcoholism	2	A5D7R9(K07828);E1BGN3(K11253)	up	1	G3MZF9(K11252)	down	http://www.genome.jp/kegg-bin/show_pathway?ko05034/K07828%09red/K11252%09green/K11253%09red
ko05100	Bacterial invasion of epithelial cells	0	-	up	2	F1MK44(K06484);G5E5A9(K05717)	down	http://www.genome.jp/kegg-bin/show_pathway?ko05100/K05717%09green/K06484%09green
ko05132	Salmonella infection	1	O77627(K04448)	up	0	-	down	http://www.genome.jp/kegg-bin/show_pathway?ko05132/K04448%09red
ko05133	Pertussis	1	O77627(K04448)	up	1	F1MK44(K06484)	down	http://www.genome.jp/kegg-bin/show_pathway?ko05133/K04448%09red/K06484%09green
ko05134	Legionellosis	0	-	up	1	E1B7J1(K03231)	down	http://www.genome.jp/kegg-bin/show_pathway?ko05134/K03231%09green
ko05140	Leishmaniasis	2	E1BPP7(K11220);O77627(K04448)	up	0	-	down	http://www.genome.jp/kegg-bin/show_pathway?ko05140/K04448%09red/K11220%09red
ko05142	Chagas disease (American trypanosomiasis)	1	O77627(K04448)	up	0	-	down	http://www.genome.jp/kegg-bin/show_pathway?ko05142/K04448%09red
ko05144	Malaria	0	-	up	1	E1BGJ0(K04550)	down	http://www.genome.jp/kegg-bin/show_pathway?ko05144/K04550%09green
ko05145	Toxoplasmosis	1	E1BPP7(K11220)	up	2	F1MUT9(K02158);F1MC13(K06240)	down	http://www.genome.jp/kegg-bin/show_pathway?ko05145/K02158%09green/K06240%09green/K11220%09red
ko05146	Amoebiasis	0	-	up	3	P00517(K04345);F1MC13(K06240);G5E5A9(K05717)	down	http://www.genome.jp/kegg-bin/show_pathway?ko05146/K04345%09green/K05717%09green/K06240%09green
ko05152	Tuberculosis	1	E1BPP7(K11220)	up	3	F1MUT9(K02158);F1MPD1(K06560);F1MXZ6(K04718)	down	http://www.genome.jp/kegg-bin/show_pathway?ko05152/K02158%09green/K04718%09green/K06560%09green/K11220%09red
ko05160	Hepatitis C	8	F1MM71(K14217);F1MV66(K14216);F1MKU1(K12646);A0JNE6(K16195);Q865A2(K14216);A0A2H4GTE4(K09447);E1BPP7(K11220);A5D7R9(K07828)	up	2	F1MUT9(K02158);Q24JZ9(K04706)	down	http://www.genome.jp/kegg-bin/show_pathway?ko05160/K02158%09green/K04706%09green/K07828%09red/K09447%09red/K11220%09red/K12646%09red/K14216%09red/K14217%09red/K16195%09red
ko05161	Hepatitis B	6	E1BJZ0(K12647);F1MKU1(K12646);A0A2H4GTE4(K09447);E1BPP7(K11220);O77627(K04448);A5D7R9(K07828)	up	2	F1MUT9(K02158);F1MER7(K06255)	down	http://www.genome.jp/kegg-bin/show_pathway?ko05161/K02158%09green/K04448%09red/K06255%09green/K07828%09red/K09447%09red/K11220%09red/K12646%09red/K12647%09red
ko05162	Measles	10	P79135(K14754);F1MV66(K14216);E1BJZ0(K12647);F1MKU1(K12646);A0JNE6(K16195);Q865A2(K14216);F1MUM9(K12968);A0A2H4GTE4(K09447);E1BPP7(K11220);F1MV86(K10152)	up	1	F1N510(K04707)	down	http://www.genome.jp/kegg-bin/show_pathway?ko05162/K04707%09green/K09447%09red/K10152%09red/K11220%09red/K12646%09red/K12647%09red/K12968%09red/K14216%09red/K14754%09red/K16195%09red
ko05164	Influenza A	13	P79135(K14754);F1MV66(K14216);Q2HJF9(K15045);E1BJZ0(K12647);F1MKU1(K12646);A0JNE6(K16195);Q865A2(K14216);F1MUM9(K12968);A0A2H4GTE4(K09447);F6R1H3(K10054);E1BPP7(K11220);O77627(K04448);A6QLA8(K10652)	up	0	-	down	http://www.genome.jp/kegg-bin/show_pathway?ko05164/K04448%09red/K09447%09red/K10054%09red/K10652%09red/K11220%09red/K12646%09red/K12647%09red/K12968%09red/K14216%09red/K14754%09red/K15045%09red/K16195%09red
ko05165	Human papillomavirus infection	7	P79135(K14754);O02741(K12159);A0JNE6(K16195);E1BPP7(K11220);Q3YJG7(K06751);A5D7R9(K07828);F1MV86(K10152)	up	8	F1MUT9(K02158);P00517(K04345);A5D7U3(K06093);F1MC13(K06240);F1MK44(K06484);Q3YJG2(K06751);E1BI98(K06238);G5E5A9(K05717)	down	http://www.genome.jp/kegg-bin/show_pathway?ko05165/K02158%09green/K04345%09green/K05717%09green/K06093%09green/K06238%09green/K06240%09green/K06484%09green/K06751%09yellow/K07828%09red/K10152%09red/K11220%09red/K12159%09red/K14754%09red/K16195%09red
ko05166	HTLV-I infection	6	O77627(K04448);E1BNB5(K04502);A7Z066(K08054);Q3YJG7(K06751);A5D7R9(K07828);F1MV86(K10152)	up	3	P00517(K04345);A2VE70(K15305);Q3YJG2(K06751)	down	http://www.genome.jp/kegg-bin/show_pathway?ko05166/K04345%09green/K04448%09red/K04502%09red/K06751%09yellow/K07828%09red/K08054%09red/K10152%09red/K15305%09green
ko05167	Kaposi's sarcoma-associated herpesvirus infection	6	A0JNE6(K16195);A0A2H4GTE4(K09447);E1BPP7(K11220);O77627(K04448);Q3YJG7(K06751);A5D7R9(K07828)	up	1	Q3YJG2(K06751)	down	http://www.genome.jp/kegg-bin/show_pathway?ko05167/K04448%09red/K06751%09yellow/K07828%09red/K09447%09red/K11220%09red/K16195%09red
ko05168	Herpes simplex infection	14	F1MM71(K14217);F1MV66(K14216);E1BJZ0(K12647);F1MKU1(K12646);A0JNE6(K16195);Q865A2(K14216);A6QPZ6(K05653);A0A2H4GTE4(K09447);F6R1H3(K10054);E1BPP7(K11220);O77627(K04448);F1MCG5(K05654);Q3YJG7(K06751);A7MB38(K12893)	up	2	A7MB80(K03121);Q3YJG2(K06751)	down	http://www.genome.jp/kegg-bin/show_pathway?ko05168/K03121%09green/K04448%09red/K05653%09red/K05654%09red/K06751%09yellow/K09447%09red/K10054%09red/K11220%09red/K12646%09red/K12647%09red/K12893%09red/K14216%09red/K14217%09red/K16195%09red
ko05169	Epstein-Barr virus infection	5	F2Z4J6(K03124);F1MKU1(K12646);A0JNE6(K16195);O77627(K04448);Q3YJG7(K06751)	up	3	P00517(K04345);F1MMW4(K15978);Q3YJG2(K06751)	down	http://www.genome.jp/kegg-bin/show_pathway?ko05169/K03124%09red/K04345%09green/K04448%09red/K06751%09yellow/K12646%09red/K15978%09green/K16195%09red
ko05200	Pathways in cancer	5	F6R1H3(K10054);E1BPP7(K11220);O77627(K04448);A5D7R9(K07828);F1MV86(K10152)	up	6	F1MUT9(K02158);P00517(K04345);F1MC13(K06240);Q32L24(K00799);F1MLH9(K09293);G5E5A9(K05717)	down	http://www.genome.jp/kegg-bin/show_pathway?ko05200/K00799%09green/K02158%09green/K04345%09green/K04448%09red/K05717%09green/K06240%09green/K07828%09red/K09293%09green/K10054%09red/K10152%09red/K11220%09red
ko05202	Transcriptional misregulation in cancer	2	F6R1H3(K10054);E1BGN3(K11253)	up	2	Q05589(K01348);F1MLH9(K09293)	down	http://www.genome.jp/kegg-bin/show_pathway?ko05202/K01348%09green/K09293%09green/K10054%09red/K11253%09red
ko05203	Viral carcinogenesis	7	F2Z4J6(K03124);A0JNE6(K16195);A0A2H4GTE4(K09447);O77627(K04448);Q3YJG7(K06751);A5D7R9(K07828);F1MV86(K10152)	up	6	F1MUT9(K02158);P00517(K04345);A2VE70(K15305);Q05B56(K03143);Q3YJG2(K06751);G3MZF9(K11252)	down	http://www.genome.jp/kegg-bin/show_pathway?ko05203/K02158%09green/K03124%09red/K03143%09green/K04345%09green/K04448%09red/K06751%09yellow/K07828%09red/K09447%09red/K10152%09red/K11252%09green/K15305%09green/K16195%09red
ko05204	Chemical carcinogenesis	0	-	up	2	Q1JPA0(K00129);Q32L24(K00799)	down	http://www.genome.jp/kegg-bin/show_pathway?ko05204/K00129%09green/K00799%09green
ko05205	Proteoglycans in cancer	2	F6QA78(K11989);A5D7R9(K07828)	up	6	P00517(K04345);Q05589(K01348);F1MER7(K06255);F1MK44(K06484);B0JYN1(K01365);G5E5A9(K05717)	down	http://www.genome.jp/kegg-bin/show_pathway?ko05205/K01348%09green/K01365%09green/K04345%09green/K05717%09green/K06255%09green/K06484%09green/K07828%09red/K11989%09red
ko05206	MicroRNAs in cancer	2	A5D7R9(K07828);G3X771(K05658)	up	3	Q05589(K01348);Q3T0C7(K04381);F1MK44(K06484)	down	http://www.genome.jp/kegg-bin/show_pathway?ko05206/K01348%09green/K04381%09green/K05658%09red/K06484%09green/K07828%09red
ko05210	Colorectal cancer	2	O77627(K04448);A5D7R9(K07828)	up	1	F1MUT9(K02158)	down	http://www.genome.jp/kegg-bin/show_pathway?ko05210/K02158%09green/K04448%09red/K07828%09red
ko05211	Renal cell carcinoma	2	O77627(K04448);A5D7R9(K07828)	up	1	F1MUT9(K02158)	down	http://www.genome.jp/kegg-bin/show_pathway?ko05211/K02158%09green/K04448%09red/K07828%09red
ko05212	Pancreatic cancer	1	E1BPP7(K11220)	up	1	F1MUT9(K02158)	down	http://www.genome.jp/kegg-bin/show_pathway?ko05212/K02158%09green/K11220%09red
ko05213	Endometrial cancer	1	A5D7R9(K07828)	up	1	F1MUT9(K02158)	down	http://www.genome.jp/kegg-bin/show_pathway?ko05213/K02158%09green/K07828%09red
ko05214	Glioma	1	A5D7R9(K07828)	up	0	-	down	http://www.genome.jp/kegg-bin/show_pathway?ko05214/K07828%09red
ko05215	Prostate cancer	1	A5D7R9(K07828)	up	2	F1MUT9(K02158);Q05589(K01348)	down	http://www.genome.jp/kegg-bin/show_pathway?ko05215/K01348%09green/K02158%09green/K07828%09red
ko05216	Thyroid cancer	1	A5D7R9(K07828)	up	1	F1MLH9(K09293)	down	http://www.genome.jp/kegg-bin/show_pathway?ko05216/K07828%09red/K09293%09green
ko05218	Melanoma	1	A5D7R9(K07828)	up	1	F1MUT9(K02158)	down	http://www.genome.jp/kegg-bin/show_pathway?ko05218/K02158%09green/K07828%09red
ko05219	Bladder cancer	1	A5D7R9(K07828)	up	0	-	down	http://www.genome.jp/kegg-bin/show_pathway?ko05219/K07828%09red
ko05220	Chronic myeloid leukemia	1	A5D7R9(K07828)	up	1	F1MUT9(K02158)	down	http://www.genome.jp/kegg-bin/show_pathway?ko05220/K02158%09green/K07828%09red
ko05221	Acute myeloid leukemia	2	F6R1H3(K10054);A5D7R9(K07828)	up	1	F1MUT9(K02158)	down	http://www.genome.jp/kegg-bin/show_pathway?ko05221/K02158%09green/K07828%09red/K10054%09red
ko05222	Small cell lung cancer	0	-	up	2	F1MC13(K06240);G5E5A9(K05717)	down	http://www.genome.jp/kegg-bin/show_pathway?ko05222/K05717%09green/K06240%09green
ko05223	Non-small cell lung cancer	1	A5D7R9(K07828)	up	1	F1MUT9(K02158)	down	http://www.genome.jp/kegg-bin/show_pathway?ko05223/K02158%09green/K07828%09red
ko05224	Breast cancer	2	O77627(K04448);A5D7R9(K07828)	up	0	-	down	http://www.genome.jp/kegg-bin/show_pathway?ko05224/K04448%09red/K07828%09red
ko05225	Hepatocellular carcinoma	1	A5D7R9(K07828)	up	2	F1MUT9(K02158);Q32L24(K00799)	down	http://www.genome.jp/kegg-bin/show_pathway?ko05225/K00799%09green/K02158%09green/K07828%09red
ko05226	Gastric cancer	2	A5D7R9(K07828);G3X771(K05658)	up	0	-	down	http://www.genome.jp/kegg-bin/show_pathway?ko05226/K05658%09red/K07828%09red
ko05230	Central carbon metabolism in cancer	2	Q9TU26(K13780);A5D7R9(K07828)	up	0	-	down	http://www.genome.jp/kegg-bin/show_pathway?ko05230/K07828%09red/K13780%09red
ko05231	Choline metabolism in cancer	2	O77627(K04448);A5D7R9(K07828)	up	1	Q0V8L6(K01115)	down	http://www.genome.jp/kegg-bin/show_pathway?ko05231/K01115%09green/K04448%09red/K07828%09red
ko05320	Autoimmune thyroid disease	1	Q3YJG7(K06751)	up	1	Q3YJG2(K06751)	down	http://www.genome.jp/kegg-bin/show_pathway?ko05320/K06751%09yellow
ko05321	Inflammatory bowel disease (IBD)	2	E1BPP7(K11220);O77627(K04448)	up	0	-	down	http://www.genome.jp/kegg-bin/show_pathway?ko05321/K04448%09red/K11220%09red
ko05322	Systemic lupus erythematosus	2	Q7YRV4(K10651);E1BGN3(K11253)	up	1	G3MZF9(K11252)	down	http://www.genome.jp/kegg-bin/show_pathway?ko05322/K10651%09red/K11252%09green/K11253%09red
ko05323	Rheumatoid arthritis	1	O77627(K04448)	up	1	B0JYN1(K01365)	down	http://www.genome.jp/kegg-bin/show_pathway?ko05323/K01365%09green/K04448%09red
ko05330	Allograft rejection	1	Q3YJG7(K06751)	up	1	Q3YJG2(K06751)	down	http://www.genome.jp/kegg-bin/show_pathway?ko05330/K06751%09yellow
ko05332	Graft-versus-host disease	1	Q3YJG7(K06751)	up	1	Q3YJG2(K06751)	down	http://www.genome.jp/kegg-bin/show_pathway?ko05332/K06751%09yellow
ko05340	Primary immunodeficiency	2	A6QPZ6(K05653);F1MCG5(K05654)	up	0	-	down	http://www.genome.jp/kegg-bin/show_pathway?ko05340/K05653%09red/K05654%09red
ko05410	Hypertrophic cardiomyopathy (HCM)	0	-	up	1	F1MK44(K06484)	down	http://www.genome.jp/kegg-bin/show_pathway?ko05410/K06484%09green
ko05412	Arrhythmogenic right ventricular cardiomyopathy (ARVC)	0	-	up	1	F1MK44(K06484)	down	http://www.genome.jp/kegg-bin/show_pathway?ko05412/K06484%09green
ko05414	Dilated cardiomyopathy (DCM)	0	-	up	2	P00517(K04345);F1MK44(K06484)	down	http://www.genome.jp/kegg-bin/show_pathway?ko05414/K04345%09green/K06484%09green
ko05416	Viral myocarditis	1	Q3YJG7(K06751)	up	1	Q3YJG2(K06751)	down	http://www.genome.jp/kegg-bin/show_pathway?ko05416/K06751%09yellow
ko05418	Fluid shear stress and atherosclerosis	1	O77627(K04448)	up	3	A4FV15(K16065);Q32L24(K00799);B0JYN1(K01365)	down	http://www.genome.jp/kegg-bin/show_pathway?ko05418/K00799%09green/K01365%09green/K04448%09red/K16065%09green
