# Supplementary material for: Transcriptome and Proteomic Analysis Reveals Up-Regulation of Innate Immunity-Related Genes Expression in Caprine Herpesvirus 1 Infected Madin Darby Bovine Kidney Cells
Source: Viruses. 2021 Jul 2;13(7):1293. doi: 10.3390/v13071293 (PMC8310103; doi:10.3390/v13071293)
Supplement: Supplementary file 1 [file viruses-13-01293-s001.zip › Table S8. KEGG pathway enrichment result of the DEPs between mock and CpHV-1 infected samples..xls]

ko-ID	description	Input number	Input all	Background number	Background all	P value	Corrected P-Value	protein info	pathway-web
ko05168	Herpes simplex infection	16	157	78	2232	6.29938864754977e-05	0.0108349484737856	F1MM71(K14217);F1MV66(K14216);E1BJZ0(K12647);F1MKU1(K12646);A0JNE6(K16195);Q865A2(K14216);A6QPZ6(K05653);A0A2H4GTE4(K09447);F6R1H3(K10054);E1BPP7(K11220);O77627(K04448);F1MCG5(K05654);Q3YJG7(K06751);A7MB38(K12893);A7MB80(K03121);Q3YJG2(K06751)	http://www.genome.jp/kegg-bin/show_pathway?ko05168/K14217%09cyan/K14216%09cyan/K12647%09cyan/K12646%09cyan/K16195%09cyan/K14216%09cyan/K05653%09cyan/K09447%09cyan/K10054%09cyan/K11220%09cyan/K04448%09cyan/K05654%09cyan/K06751%09cyan/K12893%09cyan/K03121%09cyan/K06751%09cyan
ko05162	Measles	11	157	46	2232	0.000227137154211289	0.0144955933648182	P79135(K14754);F1MV66(K14216);E1BJZ0(K12647);F1MKU1(K12646);A0JNE6(K16195);Q865A2(K14216);F1MUM9(K12968);A0A2H4GTE4(K09447);E1BPP7(K11220);F1MV86(K10152);F1N510(K04707)	http://www.genome.jp/kegg-bin/show_pathway?ko05162/K14754%09cyan/K14216%09cyan/K12647%09cyan/K12646%09cyan/K16195%09cyan/K14216%09cyan/K12968%09cyan/K09447%09cyan/K11220%09cyan/K10152%09cyan/K04707%09cyan
ko05164	Influenza A	13	157	62	2232	0.000252830116828224	0.0144955933648182	P79135(K14754);F1MV66(K14216);Q2HJF9(K15045);E1BJZ0(K12647);F1MKU1(K12646);A0JNE6(K16195);Q865A2(K14216);F1MUM9(K12968);A0A2H4GTE4(K09447);F6R1H3(K10054);E1BPP7(K11220);O77627(K04448);A6QLA8(K10652)	http://www.genome.jp/kegg-bin/show_pathway?ko05164/K14754%09cyan/K14216%09cyan/K15045%09cyan/K12647%09cyan/K12646%09cyan/K16195%09cyan/K14216%09cyan/K12968%09cyan/K09447%09cyan/K10054%09cyan/K11220%09cyan/K04448%09cyan/K10652%09cyan
ko05160	Hepatitis C	10	157	44	2232	0.000684684840165192	0.0293808435763096	F1MM71(K14217);F1MV66(K14216);F1MKU1(K12646);A0JNE6(K16195);Q865A2(K14216);A0A2H4GTE4(K09447);E1BPP7(K11220);A5D7R9(K07828);F1MUT9(K02158);Q24JZ9(K04706)	http://www.genome.jp/kegg-bin/show_pathway?ko05160/K14217%09cyan/K14216%09cyan/K12646%09cyan/K16195%09cyan/K14216%09cyan/K09447%09cyan/K11220%09cyan/K07828%09cyan/K02158%09cyan/K04706%09cyan
ko04340	Hedgehog signaling pathway	5	157	12	2232	0.000854094290009	0.0293808435763096	F6QA78(K11989);A7E3X2(K08958);P00517(K04345);P21146(K00910);E1B999(K10394)	http://www.genome.jp/kegg-bin/show_pathway?ko04340/K11989%09cyan/K08958%09cyan/K04345%09cyan/K00910%09cyan/K10394%09cyan
ko04612	Antigen processing and presentation	8	157	32	2232	0.00122991659532872	0.0352576090660899	A6QPZ6(K05653);P01888(K08055);F1MCG5(K05654);Q2KJE7(K06696);A7Z066(K08054);Q3YJG7(K06751);B0JYN1(K01365);Q3YJG2(K06751)	http://www.genome.jp/kegg-bin/show_pathway?ko04612/K05653%09cyan/K08055%09cyan/K05654%09cyan/K06696%09cyan/K08054%09cyan/K06751%09cyan/K01365%09cyan/K06751%09cyan
ko00565	Ether lipid metabolism	3	157	6	2232	0.00583175549378043	0.142307164740686	Q29460(K16795);E1BPV2(K00803);Q0V8L6(K01115)	http://www.genome.jp/kegg-bin/show_pathway?ko00565/K16795%09cyan/K00803%09cyan/K01115%09cyan
ko05165	Human papillomavirus infection	15	157	107	2232	0.00661893789491565	0.142307164740686	P79135(K14754);O02741(K12159);A0JNE6(K16195);E1BPP7(K11220);Q3YJG7(K06751);A5D7R9(K07828);F1MV86(K10152);F1MUT9(K02158);P00517(K04345);A5D7U3(K06093);F1MC13(K06240);F1MK44(K06484);Q3YJG2(K06751);E1BI98(K06238);G5E5A9(K05717)	http://www.genome.jp/kegg-bin/show_pathway?ko05165/K14754%09cyan/K12159%09cyan/K16195%09cyan/K11220%09cyan/K06751%09cyan/K07828%09cyan/K10152%09cyan/K02158%09cyan/K04345%09cyan/K06093%09cyan/K06240%09cyan/K06484%09cyan/K06751%09cyan/K06238%09cyan/K05717%09cyan
ko04512	ECM-receptor interaction	5	157	21	2232	0.0130693591252174	0.232420118595493	F1MC13(K06240);F1MER7(K06255);F1MK44(K06484);E1BI98(K06238);G5E5A9(K05717)	http://www.genome.jp/kegg-bin/show_pathway?ko04512/K06240%09cyan/K06255%09cyan/K06484%09cyan/K06238%09cyan/K05717%09cyan
ko03022	Basal transcription factors	4	157	14	2232	0.0135127975927612	0.232420118595493	F2Z4J6(K03124);Q1RMT1(K10843);Q05B56(K03143);A7MB80(K03121)	http://www.genome.jp/kegg-bin/show_pathway?ko03022/K03124%09cyan/K10843%09cyan/K03143%09cyan/K03121%09cyan
ko05203	Viral carcinogenesis	13	157	99	2232	0.0190062642978274	0.297188859929665	F2Z4J6(K03124);A0JNE6(K16195);A0A2H4GTE4(K09447);O77627(K04448);Q3YJG7(K06751);A5D7R9(K07828);F1MV86(K10152);F1MUT9(K02158);P00517(K04345);A2VE70(K15305);Q05B56(K03143);Q3YJG2(K06751);G3MZF9(K11252)	http://www.genome.jp/kegg-bin/show_pathway?ko05203/K03124%09cyan/K16195%09cyan/K09447%09cyan/K04448%09cyan/K06751%09cyan/K07828%09cyan/K10152%09cyan/K02158%09cyan/K04345%09cyan/K15305%09cyan/K03143%09cyan/K06751%09cyan/K11252%09cyan
ko04623	Cytosolic DNA-sensing pathway	5	157	25	2232	0.0271746680603034	0.389503575531016	F1MKU1(K12646);Q5E9M7(K10790);F1MUM9(K12968);A0A2H4GTE4(K09447);A0A2H4GTG0(K12965)	http://www.genome.jp/kegg-bin/show_pathway?ko04623/K12646%09cyan/K10790%09cyan/K12968%09cyan/K09447%09cyan/K12965%09cyan
ko05161	Hepatitis B	8	157	54	2232	0.0324047820665647	0.428740193496087	E1BJZ0(K12647);F1MKU1(K12646);A0A2H4GTE4(K09447);E1BPP7(K11220);O77627(K04448);A5D7R9(K07828);F1MUT9(K02158);F1MER7(K06255)	http://www.genome.jp/kegg-bin/show_pathway?ko05161/K12647%09cyan/K12646%09cyan/K09447%09cyan/K11220%09cyan/K04448%09cyan/K07828%09cyan/K02158%09cyan/K06255%09cyan
ko04622	RIG-I-like receptor signaling pathway	5	157	28	2232	0.0424254777515606	0.501885035231097	O02741(K12159);E1BJZ0(K12647);F1MKU1(K12646);A0A2H4GTE4(K09447);A6QLA8(K10652)	http://www.genome.jp/kegg-bin/show_pathway?ko04622/K12159%09cyan/K12647%09cyan/K12646%09cyan/K09447%09cyan/K10652%09cyan
ko00760	Nicotinate and nicotinamide metabolism	3	157	12	2232	0.0469048942594272	0.501885035231097	Q32L46(K01081);F1MJ80(K03462);Q29RH3(K03426)	http://www.genome.jp/kegg-bin/show_pathway?ko00760/K01081%09cyan/K03462%09cyan/K03426%09cyan
ko02010	ABC transporters	3	157	13	2232	0.0579159497136573	0.501885035231097	A6QPZ6(K05653);F1MCG5(K05654);G3X771(K05658)	http://www.genome.jp/kegg-bin/show_pathway?ko02010/K05653%09cyan/K05654%09cyan/K05658%09cyan
ko04621	NOD-like receptor signaling pathway	8	157	61	2232	0.0605442668030627	0.501885035231097	F1MV66(K14216);F1MY62(K20899);Q865A2(K14216);E1B7Z4(K20899);A0A2H4GTE4(K09447);E1BPP7(K11220);O77627(K04448);F1MJ80(K03462)	http://www.genome.jp/kegg-bin/show_pathway?ko04621/K14216%09cyan/K20899%09cyan/K14216%09cyan/K20899%09cyan/K09447%09cyan/K11220%09cyan/K04448%09cyan/K03462%09cyan
ko00360	Phenylalanine metabolism	2	157	6	2232	0.0611269411385383	0.501885035231097	F1MZA0(K03334);Q1JPA0(K00129)	http://www.genome.jp/kegg-bin/show_pathway?ko00360/K03334%09cyan/K00129%09cyan
ko05340	Primary immunodeficiency	2	157	6	2232	0.0611269411385383	0.501885035231097	A6QPZ6(K05653);F1MCG5(K05654)	http://www.genome.jp/kegg-bin/show_pathway?ko05340/K05653%09cyan/K05654%09cyan
ko04120	Ubiquitin mediated proteolysis	8	157	62	2232	0.0655265725854505	0.501885035231097	F6R1H3(K10054);Q5GF34(K10698);Q1RML1(K10583);A4FV15(K16065);E1B782(K10595);F1N510(K04707);Q24JZ9(K04706);E1BAV2(K10615)	http://www.genome.jp/kegg-bin/show_pathway?ko04120/K10054%09cyan/K10698%09cyan/K10583%09cyan/K16065%09cyan/K10595%09cyan/K04707%09cyan/K04706%09cyan/K10615%09cyan
ko00600	Sphingolipid metabolism	3	157	14	2232	0.0700259002920836	0.501885035231097	Q3ZBY7(K04712);Q3ZBF8(K04710);F1MXZ6(K04718)	http://www.genome.jp/kegg-bin/show_pathway?ko00600/K04712%09cyan/K04710%09cyan/K04718%09cyan
ko04630	Jak-STAT signaling pathway	4	157	23	2232	0.0731013024330979	0.501885035231097	E1BPP7(K11220);F1MV86(K10152);A4FV15(K16065);Q24JZ9(K04706)	http://www.genome.jp/kegg-bin/show_pathway?ko04630/K11220%09cyan/K10152%09cyan/K16065%09cyan/K04706%09cyan
ko05166	HTLV-I infection	9	157	75	2232	0.0765008049281886	0.501885035231097	O77627(K04448);E1BNB5(K04502);A7Z066(K08054);Q3YJG7(K06751);A5D7R9(K07828);F1MV86(K10152);P00517(K04345);A2VE70(K15305);Q3YJG2(K06751)	http://www.genome.jp/kegg-bin/show_pathway?ko05166/K04448%09cyan/K04502%09cyan/K08054%09cyan/K06751%09cyan/K07828%09cyan/K10152%09cyan/K04345%09cyan/K15305%09cyan/K06751%09cyan
ko04740	Olfactory transduction	2	157	7	2232	0.0817048979166682	0.501885035231097	P00517(K04345);P21146(K00910)	http://www.genome.jp/kegg-bin/show_pathway?ko04740/K04345%09cyan/K00910%09cyan
ko03450	Non-homologous end-joining	2	157	7	2232	0.0817048979166682	0.501885035231097	F1MMD5(K10884);A7MBA7(K10885)	http://www.genome.jp/kegg-bin/show_pathway?ko03450/K10884%09cyan/K10885%09cyan
ko04933	AGE-RAGE signaling pathway in diabetic complications	4	157	24	2232	0.0831196791071868	0.501885035231097	E1BPP7(K11220);O77627(K04448);A5D7R9(K07828);G5E5A9(K05717)	http://www.genome.jp/kegg-bin/show_pathway?ko04933/K11220%09cyan/K04448%09cyan/K07828%09cyan/K05717%09cyan
ko04724	Glutamatergic synapse	4	157	24	2232	0.0831196791071868	0.501885035231097	P00517(K04345);Q0V8L6(K01115);P21146(K00910);P15103(K01915)	http://www.genome.jp/kegg-bin/show_pathway?ko04724/K04345%09cyan/K01115%09cyan/K00910%09cyan/K01915%09cyan
ko04144	Endocytosis	15	157	146	2232	0.0832408731445466	0.501885035231097	F6R1H3(K10054);Q3YJG7(K06751);E1BEG4(K04679);Q8MJJ1(K19367);A5D7U3(K06093);Q17R07(K12493);E1BMC4(K18442);Q3T178(K12184);F1N510(K04707);Q2HJ35(K12194);Q0V8L6(K01115);P21146(K00910);Q17QR2(K11866);Q3YJG2(K06751);F1N579(K12471)	http://www.genome.jp/kegg-bin/show_pathway?ko04144/K10054%09cyan/K06751%09cyan/K04679%09cyan/K19367%09cyan/K06093%09cyan/K12493%09cyan/K18442%09cyan/K12184%09cyan/K04707%09cyan/K12194%09cyan/K01115%09cyan/K00910%09cyan/K11866%09cyan/K06751%09cyan/K12471%09cyan
ko04145	Phagosome	8	157	66	2232	0.0879487565609043	0.501885035231097	A6QPZ6(K05653);F1MCG5(K05654);A7Z066(K08054);Q3YJG7(K06751);F1MPD1(K06560);F1MK44(K06484);B0JYN1(K01365);Q3YJG2(K06751)	http://www.genome.jp/kegg-bin/show_pathway?ko04145/K05653%09cyan/K05654%09cyan/K08054%09cyan/K06751%09cyan/K06560%09cyan/K06484%09cyan/K01365%09cyan/K06751%09cyan
ko04310	Wnt signaling pathway	5	157	35	2232	0.0947261184824533	0.501885035231097	O77627(K04448);E1BNB5(K04502);F1MV86(K10152);P00517(K04345);F1MFJ6(K04508)	http://www.genome.jp/kegg-bin/show_pathway?ko04310/K04448%09cyan/K04502%09cyan/K10152%09cyan/K04345%09cyan/K04508%09cyan
ko05332	Graft-versus-host disease	2	157	8	2232	0.104040073475852	0.501885035231097	Q3YJG7(K06751);Q3YJG2(K06751)	http://www.genome.jp/kegg-bin/show_pathway?ko05332/K06751%09cyan/K06751%09cyan
ko05320	Autoimmune thyroid disease	2	157	8	2232	0.104040073475852	0.501885035231097	Q3YJG7(K06751);Q3YJG2(K06751)	http://www.genome.jp/kegg-bin/show_pathway?ko05320/K06751%09cyan/K06751%09cyan
ko05330	Allograft rejection	2	157	8	2232	0.104040073475852	0.501885035231097	Q3YJG7(K06751);Q3YJG2(K06751)	http://www.genome.jp/kegg-bin/show_pathway?ko05330/K06751%09cyan/K06751%09cyan
ko05321	Inflammatory bowel disease (IBD)	2	157	8	2232	0.104040073475852	0.501885035231097	E1BPP7(K11220);O77627(K04448)	http://www.genome.jp/kegg-bin/show_pathway?ko05321/K11220%09cyan/K04448%09cyan
ko04912	GnRH signaling pathway	4	157	26	2232	0.105045705048369	0.501885035231097	O77627(K04448);A5D7R9(K07828);P00517(K04345);Q0V8L6(K01115)	http://www.genome.jp/kegg-bin/show_pathway?ko04912/K04448%09cyan/K07828%09cyan/K04345%09cyan/K01115%09cyan
ko04064	NF-kappa B signaling pathway	4	157	26	2232	0.105045705048369	0.501885035231097	F1MKU1(K12646);A6QLA8(K10652);A4FV15(K16065);Q05589(K01348)	http://www.genome.jp/kegg-bin/show_pathway?ko04064/K12646%09cyan/K10652%09cyan/K16065%09cyan/K01348%09cyan
ko04940	Type I diabetes mellitus	2	157	9	2232	0.127786979042117	0.550965583386895	Q3YJG7(K06751);Q3YJG2(K06751)	http://www.genome.jp/kegg-bin/show_pathway?ko04940/K06751%09cyan/K06751%09cyan
ko00350	Tyrosine metabolism	2	157	9	2232	0.127786979042117	0.550965583386895	F1MZA0(K03334);Q1JPA0(K00129)	http://www.genome.jp/kegg-bin/show_pathway?ko00350/K03334%09cyan/K00129%09cyan
ko04727	GABAergic synapse	3	157	18	2232	0.128131531020208	0.550965583386895	F1MSE4(K15376);P00517(K04345);P15103(K01915)	http://www.genome.jp/kegg-bin/show_pathway?ko04727/K15376%09cyan/K04345%09cyan/K01915%09cyan
ko04918	Thyroid hormone synthesis	3	157	18	2232	0.128131531020208	0.550965583386895	A7Z066(K08054);P00517(K04345);F1MLH9(K09293)	http://www.genome.jp/kegg-bin/show_pathway?ko04918/K08054%09cyan/K04345%09cyan/K09293%09cyan
ko04919	Thyroid hormone signaling pathway	5	157	39	2232	0.13469016146723	0.565041652984477	E1BPP7(K11220);A5D7R9(K07828);F1MUT9(K02158);P00517(K04345);G5E6J3(K15159)	http://www.genome.jp/kegg-bin/show_pathway?ko04919/K11220%09cyan/K07828%09cyan/K02158%09cyan/K04345%09cyan/K15159%09cyan
ko05205	Proteoglycans in cancer	8	157	74	2232	0.144587151005714	0.578807825215205	F6QA78(K11989);A5D7R9(K07828);P00517(K04345);Q05589(K01348);F1MER7(K06255);F1MK44(K06484);B0JYN1(K01365);G5E5A9(K05717)	http://www.genome.jp/kegg-bin/show_pathway?ko05205/K11989%09cyan/K07828%09cyan/K04345%09cyan/K01348%09cyan/K06255%09cyan/K06484%09cyan/K01365%09cyan/K05717%09cyan
ko05014	Amyotrophic lateral sclerosis (ALS)	3	157	19	2232	0.144701956303801	0.578807825215205	E1BE86(K04569);F1MQ07(K11519);F1MUT9(K02158)	http://www.genome.jp/kegg-bin/show_pathway?ko05014/K04569%09cyan/K11519%09cyan/K02158%09cyan
ko04974	Protein digestion and absorption	2	157	10	2232	0.152639509766325	0.582106431428218	E1BI98(K06238);F1N0K0(K19721)	http://www.genome.jp/kegg-bin/show_pathway?ko04974/K06238%09cyan/K19721%09cyan
ko00982	Drug metabolism - cytochrome P450	2	157	10	2232	0.152639509766325	0.582106431428218	Q1JPA0(K00129);Q32L24(K00799)	http://www.genome.jp/kegg-bin/show_pathway?ko00982/K00129%09cyan/K00799%09cyan
ko04625	C-type lectin receptor signaling pathway	4	157	30	2232	0.155679627009872	0.582106431428218	E1BPP7(K11220);O77627(K04448);A5D7R9(K07828);F1N510(K04707)	http://www.genome.jp/kegg-bin/show_pathway?ko04625/K11220%09cyan/K04448%09cyan/K07828%09cyan/K04707%09cyan
ko05167	Kaposi's sarcoma-associated herpesvirus infection	7	157	66	2232	0.177908173909114	0.615230020306216	A0JNE6(K16195);A0A2H4GTE4(K09447);E1BPP7(K11220);O77627(K04448);Q3YJG7(K06751);A5D7R9(K07828);Q3YJG2(K06751)	http://www.genome.jp/kegg-bin/show_pathway?ko05167/K16195%09cyan/K09447%09cyan/K11220%09cyan/K04448%09cyan/K06751%09cyan/K07828%09cyan/K06751%09cyan
ko00980	Metabolism of xenobiotics by cytochrome P450	2	157	11	2232	0.178327169035721	0.615230020306216	Q1JPA0(K00129);Q32L24(K00799)	http://www.genome.jp/kegg-bin/show_pathway?ko00980/K00129%09cyan/K00799%09cyan
ko04370	VEGF signaling pathway	3	157	21	2232	0.179745818132068	0.615230020306216	A5D7R9(K07828);F1MUT9(K02158);F1MXZ6(K04718)	http://www.genome.jp/kegg-bin/show_pathway?ko04370/K07828%09cyan/K02158%09cyan/K04718%09cyan
ko05202	Transcriptional misregulation in cancer	4	157	32	2232	0.183864803024637	0.615230020306216	F6R1H3(K10054);E1BGN3(K11253);Q05589(K01348);F1MLH9(K09293)	http://www.genome.jp/kegg-bin/show_pathway?ko05202/K10054%09cyan/K11253%09cyan/K01348%09cyan/K09293%09cyan
ko01522	Endocrine resistance	4	157	32	2232	0.183864803024637	0.615230020306216	O77627(K04448);A5D7R9(K07828);F1MUT9(K02158);P00517(K04345)	http://www.genome.jp/kegg-bin/show_pathway?ko01522/K04448%09cyan/K07828%09cyan/K02158%09cyan/K04345%09cyan
ko00240	Pyrimidine metabolism	6	157	55	2232	0.185999773580949	0.615230020306216	F1N2W6(K13809);Q32L46(K01081);E1BIQ0(K00962);A5D792(K00893);E1BJF4(K02320);F1MY63(K00560)	http://www.genome.jp/kegg-bin/show_pathway?ko00240/K13809%09cyan/K01081%09cyan/K00962%09cyan/K00893%09cyan/K02320%09cyan/K00560%09cyan
ko05030	Cocaine addiction	2	157	12	2232	0.20461162399098	0.6338790713519	O77627(K04448);P00517(K04345)	http://www.genome.jp/kegg-bin/show_pathway?ko05030/K04448%09cyan/K04345%09cyan
ko05204	Chemical carcinogenesis	2	157	12	2232	0.20461162399098	0.6338790713519	Q1JPA0(K00129);Q32L24(K00799)	http://www.genome.jp/kegg-bin/show_pathway?ko05204/K00129%09cyan/K00799%09cyan
ko04071	Sphingolipid signaling pathway	5	157	45	2232	0.206011685149593	0.6338790713519	Q3ZBY7(K04712);A5D7R9(K07828);Q3ZBF8(K04710);Q0V8L6(K01115);F1MXZ6(K04718)	http://www.genome.jp/kegg-bin/show_pathway?ko04071/K04712%09cyan/K07828%09cyan/K04710%09cyan/K01115%09cyan/K04718%09cyan
ko04012	ErbB signaling pathway	4	157	34	2232	0.213577524399835	0.6338790713519	O77627(K04448);A5D7R9(K07828);F1MUT9(K02158);F1N510(K04707)	http://www.genome.jp/kegg-bin/show_pathway?ko04012/K04448%09cyan/K07828%09cyan/K02158%09cyan/K04707%09cyan
ko04151	PI3K-Akt signaling pathway	8	157	82	2232	0.215346567041995	0.6338790713519	A1A4L1(K16339);A5D7R9(K07828);F1MV86(K10152);F1MUT9(K02158);F1MC13(K06240);F1MK44(K06484);E1BI98(K06238);G5E5A9(K05717)	http://www.genome.jp/kegg-bin/show_pathway?ko04151/K16339%09cyan/K07828%09cyan/K10152%09cyan/K02158%09cyan/K06240%09cyan/K06484%09cyan/K06238%09cyan/K05717%09cyan
ko05322	Systemic lupus erythematosus	3	157	23	2232	0.216806458751688	0.6338790713519	Q7YRV4(K10651);E1BGN3(K11253);G3MZF9(K11252)	http://www.genome.jp/kegg-bin/show_pathway?ko05322/K10651%09cyan/K11253%09cyan/K11252%09cyan
ko04910	Insulin signaling pathway	6	157	58	2232	0.219797607194052	0.6338790713519	A5D7R9(K07828);F1MUT9(K02158);P00517(K04345);Q2KJ16(K00871);B0JYK4(K04739);F1N510(K04707)	http://www.genome.jp/kegg-bin/show_pathway?ko04910/K07828%09cyan/K02158%09cyan/K04345%09cyan/K00871%09cyan/K04739%09cyan/K04707%09cyan
ko05031	Amphetamine addiction	2	157	13	2232	0.231283564768675	0.6338790713519	O77627(K04448);P00517(K04345)	http://www.genome.jp/kegg-bin/show_pathway?ko05031/K04448%09cyan/K04345%09cyan
ko05323	Rheumatoid arthritis	2	157	13	2232	0.231283564768675	0.6338790713519	O77627(K04448);B0JYN1(K01365)	http://www.genome.jp/kegg-bin/show_pathway?ko05323/K04448%09cyan/K01365%09cyan
ko05032	Morphine addiction	2	157	13	2232	0.231283564768675	0.6338790713519	P00517(K04345);P21146(K00910)	http://www.genome.jp/kegg-bin/show_pathway?ko05032/K04345%09cyan/K00910%09cyan
ko03018	RNA degradation	5	157	47	2232	0.232176636599824	0.6338790713519	E1BIQ0(K00962);F1MKX7(K12619);F1MVV2(K12572);A7MB47(K12606);Q3ZC09(K01689)	http://www.genome.jp/kegg-bin/show_pathway?ko03018/K00962%09cyan/K12619%09cyan/K12572%09cyan/K12606%09cyan/K01689%09cyan
ko05146	Amoebiasis	3	157	24	2232	0.235904570129473	0.63399353222296	P00517(K04345);F1MC13(K06240);G5E5A9(K05717)	http://www.genome.jp/kegg-bin/show_pathway?ko05146/K04345%09cyan/K06240%09cyan/K05717%09cyan
ko04976	Bile secretion	2	157	14	2232	0.25815984218144	0.651971288430093	G3X771(K05658);P00517(K04345)	http://www.genome.jp/kegg-bin/show_pathway?ko04976/K05658%09cyan/K04345%09cyan
ko00410	beta-Alanine metabolism	2	157	14	2232	0.25815984218144	0.651971288430093	E1BMH4(K07514);Q1JPA0(K00129)	http://www.genome.jp/kegg-bin/show_pathway?ko00410/K07514%09cyan/K00129%09cyan
ko05206	MicroRNAs in cancer	5	157	49	2232	0.259238790973089	0.651971288430093	A5D7R9(K07828);G3X771(K05658);Q05589(K01348);Q3T0C7(K04381);F1MK44(K06484)	http://www.genome.jp/kegg-bin/show_pathway?ko05206/K07828%09cyan/K05658%09cyan/K01348%09cyan/K04381%09cyan/K06484%09cyan
ko04140	Autophagy - animal	5	157	49	2232	0.259238790973089	0.651971288430093	A5D7R9(K07828);F1MUT9(K02158);P00517(K04345);Q3T904(K17907);B0JYN1(K01365)	http://www.genome.jp/kegg-bin/show_pathway?ko04140/K07828%09cyan/K02158%09cyan/K04345%09cyan/K17907%09cyan/K01365%09cyan
ko04510	Focal adhesion	7	157	74	2232	0.261546621521375	0.651971288430093	O77627(K04448);F1MV86(K10152);F1MUT9(K02158);F1MC13(K06240);F1MK44(K06484);E1BI98(K06238);G5E5A9(K05717)	http://www.genome.jp/kegg-bin/show_pathway?ko04510/K04448%09cyan/K10152%09cyan/K02158%09cyan/K06240%09cyan/K06484%09cyan/K06238%09cyan/K05717%09cyan
ko05221	Acute myeloid leukemia	3	157	26	2232	0.274882284702247	0.675425042411235	F6R1H3(K10054);A5D7R9(K07828);F1MUT9(K02158)	http://www.genome.jp/kegg-bin/show_pathway?ko05221/K10054%09cyan/K07828%09cyan/K02158%09cyan
ko05140	Leishmaniasis	2	157	15	2232	0.285080860570685	0.690618422790956	E1BPP7(K11220);O77627(K04448)	http://www.genome.jp/kegg-bin/show_pathway?ko05140/K11220%09cyan/K04448%09cyan
ko05231	Choline metabolism in cancer	3	157	27	2232	0.294629828982038	0.703837924790424	O77627(K04448);A5D7R9(K07828);Q0V8L6(K01115)	http://www.genome.jp/kegg-bin/show_pathway?ko05231/K04448%09cyan/K07828%09cyan/K01115%09cyan
ko00380	Tryptophan metabolism	2	157	16	2232	0.311908204432382	0.721179138839921	F1MZA0(K03334);E1BMH4(K07514)	http://www.genome.jp/kegg-bin/show_pathway?ko00380/K03334%09cyan/K07514%09cyan
ko00250	Alanine, aspartate and glutamate metabolism	2	157	16	2232	0.311908204432382	0.721179138839921	F1MZA0(K03334);P15103(K01915)	http://www.genome.jp/kegg-bin/show_pathway?ko00250/K03334%09cyan/K01915%09cyan
ko04620	Toll-like receptor signaling pathway	3	157	28	2232	0.314467647749966	0.721179138839921	A0A2H4GTE4(K09447);E1BPP7(K11220);O77627(K04448)	http://www.genome.jp/kegg-bin/show_pathway?ko04620/K09447%09cyan/K11220%09cyan/K04448%09cyan
ko03050	Proteasome	4	157	41	2232	0.325315968056272	0.736241401390511	Q2KJE7(K06696);Q3SX30(K06700);Q3SZV5(K11599);P33672(K02735)	http://www.genome.jp/kegg-bin/show_pathway?ko03050/K06696%09cyan/K06700%09cyan/K11599%09cyan/K02735%09cyan
ko04380	Osteoclast differentiation	3	157	29	2232	0.334338700334062	0.737036283690803	E1BPP7(K11220);O77627(K04448);E1BNB5(K04502)	http://www.genome.jp/kegg-bin/show_pathway?ko04380/K11220%09cyan/K04448%09cyan/K04502%09cyan
ko04137	Mitophagy - animal	3	157	29	2232	0.334338700334062	0.737036283690803	O77627(K04448);A5D7R9(K07828);Q3T904(K17907)	http://www.genome.jp/kegg-bin/show_pathway?ko04137/K04448%09cyan/K07828%09cyan/K17907%09cyan
ko04658	Th1 and Th2 cell differentiation	2	157	17	2232	0.338522479137055	0.737036283690803	E1BPP7(K11220);O77627(K04448)	http://www.genome.jp/kegg-bin/show_pathway?ko04658/K11220%09cyan/K04448%09cyan
ko04926	Relaxin signaling pathway	3	157	30	2232	0.354189708481194	0.74701514042959	O77627(K04448);A5D7R9(K07828);P00517(K04345)	http://www.genome.jp/kegg-bin/show_pathway?ko04926/K04448%09cyan/K07828%09cyan/K04345%09cyan
ko04020	Calcium signaling pathway	3	157	30	2232	0.354189708481194	0.74701514042959	P00517(K04345);Q2KJ16(K00871);F1MXZ6(K04718)	http://www.genome.jp/kegg-bin/show_pathway?ko04020/K04345%09cyan/K00871%09cyan/K04718%09cyan
ko05216	Thyroid cancer	2	157	18	2232	0.364821347651661	0.74701514042959	A5D7R9(K07828);F1MLH9(K09293)	http://www.genome.jp/kegg-bin/show_pathway?ko05216/K07828%09cyan/K09293%09cyan
ko05218	Melanoma	2	157	18	2232	0.364821347651661	0.74701514042959	A5D7R9(K07828);F1MUT9(K02158)	http://www.genome.jp/kegg-bin/show_pathway?ko05218/K07828%09cyan/K02158%09cyan
ko00564	Glycerophospholipid metabolism	2	157	18	2232	0.364821347651661	0.74701514042959	A6QQR7(K00006);Q0V8L6(K01115)	http://www.genome.jp/kegg-bin/show_pathway?ko00564/K00006%09cyan/K01115%09cyan
ko04072	Phospholipase D signaling pathway	3	157	31	2232	0.373971172419169	0.749562841169364	A5D7R9(K07828);Q0V8L6(K01115);F1MXZ6(K04718)	http://www.genome.jp/kegg-bin/show_pathway?ko04072/K07828%09cyan/K01115%09cyan/K04718%09cyan
ko04360	Axon guidance	4	157	44	2232	0.374781420584682	0.749562841169364	A5D7R9(K07828);E1BFM0(K07526);E1B7F6(K06821);A5D7U3(K06093)	http://www.genome.jp/kegg-bin/show_pathway?ko04360/K07828%09cyan/K07526%09cyan/K06821%09cyan/K06093%09cyan
ko05133	Pertussis	2	157	19	2232	0.390717746633762	0.75094178641054	O77627(K04448);F1MK44(K06484)	http://www.genome.jp/kegg-bin/show_pathway?ko05133/K04448%09cyan/K06484%09cyan
ko05418	Fluid shear stress and atherosclerosis	4	157	45	2232	0.39124676062713	0.75094178641054	O77627(K04448);A4FV15(K16065);Q32L24(K00799);B0JYN1(K01365)	http://www.genome.jp/kegg-bin/show_pathway?ko05418/K04448%09cyan/K16065%09cyan/K00799%09cyan/K01365%09cyan
ko05211	Renal cell carcinoma	3	157	32	2232	0.393637348563431	0.75094178641054	O77627(K04448);A5D7R9(K07828);F1MUT9(K02158)	http://www.genome.jp/kegg-bin/show_pathway?ko05211/K04448%09cyan/K07828%09cyan/K02158%09cyan
ko04024	cAMP signaling pathway	4	157	46	2232	0.407654021868722	0.75094178641054	O77627(K04448);F1MUT9(K02158);P00517(K04345);Q0V8L6(K01115)	http://www.genome.jp/kegg-bin/show_pathway?ko04024/K04448%09cyan/K02158%09cyan/K04345%09cyan/K01115%09cyan
ko00280	Valine, leucine and isoleucine degradation	3	157	33	2232	0.413146195298539	0.75094178641054	F1MZA0(K03334);E1BMH4(K07514);E1BPP6(K01969)	http://www.genome.jp/kegg-bin/show_pathway?ko00280/K03334%09cyan/K07514%09cyan/K01969%09cyan
ko04660	T cell receptor signaling pathway	3	157	33	2232	0.413146195298539	0.75094178641054	O77627(K04448);A5D7R9(K07828);F1N510(K04707)	http://www.genome.jp/kegg-bin/show_pathway?ko04660/K04448%09cyan/K07828%09cyan/K04707%09cyan
ko04917	Prolactin signaling pathway	2	157	20	2232	0.416138266616643	0.75094178641054	E1BPP7(K11220);A5D7R9(K07828)	http://www.genome.jp/kegg-bin/show_pathway?ko04917/K11220%09cyan/K07828%09cyan
ko04725	Cholinergic synapse	2	157	20	2232	0.416138266616643	0.75094178641054	A5D7R9(K07828);P00517(K04345)	http://www.genome.jp/kegg-bin/show_pathway?ko04725/K07828%09cyan/K04345%09cyan
ko04062	Chemokine signaling pathway	4	157	47	2232	0.423977499568155	0.75094178641054	E1BPP7(K11220);A5D7R9(K07828);P00517(K04345);P21146(K00910)	http://www.genome.jp/kegg-bin/show_pathway?ko04062/K11220%09cyan/K07828%09cyan/K04345%09cyan/K00910%09cyan
ko05215	Prostate cancer	3	157	34	2232	0.432459292482285	0.75094178641054	A5D7R9(K07828);F1MUT9(K02158);Q05589(K01348)	http://www.genome.jp/kegg-bin/show_pathway?ko05215/K07828%09cyan/K02158%09cyan/K01348%09cyan
ko05200	Pathways in cancer	11	157	144	2232	0.433860662582307	0.75094178641054	F6R1H3(K10054);E1BPP7(K11220);O77627(K04448);A5D7R9(K07828);F1MV86(K10152);F1MUT9(K02158);P00517(K04345);F1MC13(K06240);Q32L24(K00799);F1MLH9(K09293);G5E5A9(K05717)	http://www.genome.jp/kegg-bin/show_pathway?ko05200/K10054%09cyan/K11220%09cyan/K04448%09cyan/K07828%09cyan/K10152%09cyan/K02158%09cyan/K04345%09cyan/K06240%09cyan/K00799%09cyan/K09293%09cyan/K05717%09cyan
ko04726	Serotonergic synapse	2	157	21	2232	0.441021682246598	0.75094178641054	A5D7R9(K07828);P00517(K04345)	http://www.genome.jp/kegg-bin/show_pathway?ko04726/K07828%09cyan/K04345%09cyan
ko00510	N-Glycan biosynthesis	2	157	21	2232	0.441021682246598	0.75094178641054	A6QPY0(K12670);Q3ZC71(K09659)	http://www.genome.jp/kegg-bin/show_pathway?ko00510/K12670%09cyan/K09659%09cyan
ko03320	PPAR signaling pathway	2	157	21	2232	0.441021682246598	0.75094178641054	E1BMH4(K07514);Q867D1(K00507)	http://www.genome.jp/kegg-bin/show_pathway?ko03320/K07514%09cyan/K00507%09cyan
ko04514	Cell adhesion molecules (CAMs)	2	157	21	2232	0.441021682246598	0.75094178641054	Q3YJG7(K06751);Q3YJG2(K06751)	http://www.genome.jp/kegg-bin/show_pathway?ko04514/K06751%09cyan/K06751%09cyan
ko05169	Epstein-Barr virus infection	8	157	104	2232	0.450729562187477	0.75094178641054	F2Z4J6(K03124);F1MKU1(K12646);A0JNE6(K16195);O77627(K04448);Q3YJG7(K06751);P00517(K04345);F1MMW4(K15978);Q3YJG2(K06751)	http://www.genome.jp/kegg-bin/show_pathway?ko05169/K03124%09cyan/K12646%09cyan/K16195%09cyan/K04448%09cyan/K06751%09cyan/K04345%09cyan/K15978%09cyan/K06751%09cyan
ko04217	Necroptosis	5	157	63	2232	0.458844094128042	0.75094178641054	A0JNE6(K16195);E1BPP7(K11220);A0A2H4GTG0(K12965);Q2HJ35(K12194);P15103(K01915)	http://www.genome.jp/kegg-bin/show_pathway?ko04217/K16195%09cyan/K11220%09cyan/K12965%09cyan/K12194%09cyan/K01915%09cyan
ko05416	Viral myocarditis	2	157	22	2232	0.465317619678506	0.75094178641054	Q3YJG7(K06751);Q3YJG2(K06751)	http://www.genome.jp/kegg-bin/show_pathway?ko05416/K06751%09cyan/K06751%09cyan
ko05414	Dilated cardiomyopathy (DCM)	2	157	22	2232	0.465317619678506	0.75094178641054	P00517(K04345);F1MK44(K06484)	http://www.genome.jp/kegg-bin/show_pathway?ko05414/K04345%09cyan/K06484%09cyan
ko03420	Nucleotide excision repair	2	157	22	2232	0.465317619678506	0.75094178641054	Q1RMT1(K10843);Q05B56(K03143)	http://www.genome.jp/kegg-bin/show_pathway?ko03420/K10843%09cyan/K03143%09cyan
ko01230	Biosynthesis of amino acids	4	157	51	2232	0.487972227182364	0.75094178641054	Q58CP0(K00030);A0A140T866(K00058);P15103(K01915);Q3ZC09(K01689)	http://www.genome.jp/kegg-bin/show_pathway?ko01230/K00030%09cyan/K00058%09cyan/K01915%09cyan/K01689%09cyan
ko04915	Estrogen signaling pathway	3	157	37	2232	0.488891953768141	0.75094178641054	O77627(K04448);A5D7R9(K07828);P00517(K04345)	http://www.genome.jp/kegg-bin/show_pathway?ko04915/K04448%09cyan/K07828%09cyan/K04345%09cyan
ko05210	Colorectal cancer	3	157	37	2232	0.488891953768141	0.75094178641054	O77627(K04448);A5D7R9(K07828);F1MUT9(K02158)	http://www.genome.jp/kegg-bin/show_pathway?ko05210/K04448%09cyan/K07828%09cyan/K02158%09cyan
ko04916	Melanogenesis	2	157	23	2232	0.488985349290584	0.75094178641054	A5D7R9(K07828);P00517(K04345)	http://www.genome.jp/kegg-bin/show_pathway?ko04916/K07828%09cyan/K04345%09cyan
ko04662	B cell receptor signaling pathway	2	157	23	2232	0.488985349290584	0.75094178641054	O77627(K04448);A5D7R9(K07828)	http://www.genome.jp/kegg-bin/show_pathway?ko04662/K04448%09cyan/K07828%09cyan
ko00310	Lysine degradation	2	157	23	2232	0.488985349290584	0.75094178641054	E1BMH4(K07514);F1MUT0(K11431)	http://www.genome.jp/kegg-bin/show_pathway?ko00310/K07514%09cyan/K11431%09cyan
ko04371	Apelin signaling pathway	3	157	38	2232	0.507106385557856	0.759161579054464	A5D7R9(K07828);P00517(K04345);F1MXZ6(K04718)	http://www.genome.jp/kegg-bin/show_pathway?ko04371/K07828%09cyan/K04345%09cyan/K04718%09cyan
ko04213	Longevity regulating pathway - multiple species	2	157	24	2232	0.511992692850685	0.759161579054464	A5D7R9(K07828);P00517(K04345)	http://www.genome.jp/kegg-bin/show_pathway?ko04213/K07828%09cyan/K04345%09cyan
ko04211	Longevity regulating pathway	2	157	24	2232	0.511992692850685	0.759161579054464	A5D7R9(K07828);P00517(K04345)	http://www.genome.jp/kegg-bin/show_pathway?ko04211/K07828%09cyan/K04345%09cyan
ko04659	Th17 cell differentiation	2	157	24	2232	0.511992692850685	0.759161579054464	E1BPP7(K11220);O77627(K04448)	http://www.genome.jp/kegg-bin/show_pathway?ko04659/K11220%09cyan/K04448%09cyan
ko05152	Tuberculosis	4	157	53	2232	0.518909305072526	0.762841029679269	E1BPP7(K11220);F1MUT9(K02158);F1MPD1(K06560);F1MXZ6(K04718)	http://www.genome.jp/kegg-bin/show_pathway?ko05152/K11220%09cyan/K02158%09cyan/K06560%09cyan/K04718%09cyan
ko05145	Toxoplasmosis	3	157	39	2232	0.524983205576325	0.765229757280745	E1BPP7(K11220);F1MUT9(K02158);F1MC13(K06240)	http://www.genome.jp/kegg-bin/show_pathway?ko05145/K11220%09cyan/K02158%09cyan/K06240%09cyan
ko05223	Non-small cell lung cancer	2	157	25	2232	0.534315035161123	0.76585155039761	A5D7R9(K07828);F1MUT9(K02158)	http://www.genome.jp/kegg-bin/show_pathway?ko05223/K07828%09cyan/K02158%09cyan
ko05213	Endometrial cancer	2	157	25	2232	0.534315035161123	0.76585155039761	A5D7R9(K07828);F1MUT9(K02158)	http://www.genome.jp/kegg-bin/show_pathway?ko05213/K07828%09cyan/K02158%09cyan
ko05034	Alcoholism	3	157	40	2232	0.542503110491086	0.769118398928998	A5D7R9(K07828);E1BGN3(K11253);G3MZF9(K11252)	http://www.genome.jp/kegg-bin/show_pathway?ko05034/K07828%09cyan/K11253%09cyan/K11252%09cyan
ko04210	Apoptosis	4	157	55	2232	0.548960979277493	0.769118398928998	O77627(K04448);A5D7R9(K07828);F1MUT9(K02158);B0JYN1(K01365)	http://www.genome.jp/kegg-bin/show_pathway?ko04210/K04448%09cyan/K07828%09cyan/K02158%09cyan/K01365%09cyan
ko04720	Long-term potentiation	2	157	26	2232	0.555934431032696	0.769118398928998	A5D7R9(K07828);P00517(K04345)	http://www.genome.jp/kegg-bin/show_pathway?ko04720/K07828%09cyan/K04345%09cyan
ko04921	Oxytocin signaling pathway	3	157	41	2232	0.559649463841203	0.769118398928998	O77627(K04448);A5D7R9(K07828);P00517(K04345)	http://www.genome.jp/kegg-bin/show_pathway?ko04921/K04448%09cyan/K07828%09cyan/K04345%09cyan
ko04722	Neurotrophin signaling pathway	3	157	41	2232	0.559649463841203	0.769118398928998	O77627(K04448);A5D7R9(K07828);F1MUT9(K02158)	http://www.genome.jp/kegg-bin/show_pathway?ko04722/K04448%09cyan/K07828%09cyan/K02158%09cyan
ko04014	Ras signaling pathway	4	157	56	2232	0.563620916957102	0.769118398928998	A5D7R9(K07828);F1MUT9(K02158);P00517(K04345);Q0V8L6(K01115)	http://www.genome.jp/kegg-bin/show_pathway?ko04014/K07828%09cyan/K02158%09cyan/K04345%09cyan/K01115%09cyan
ko01521	EGFR tyrosine kinase inhibitor resistance	2	157	27	2232	0.576838799196749	0.769118398928998	A5D7R9(K07828);F1MUT9(K02158)	http://www.genome.jp/kegg-bin/show_pathway?ko01521/K07828%09cyan/K02158%09cyan
ko05230	Central carbon metabolism in cancer	2	157	27	2232	0.576838799196749	0.769118398928998	Q9TU26(K13780);A5D7R9(K07828)	http://www.genome.jp/kegg-bin/show_pathway?ko05230/K13780%09cyan/K07828%09cyan
ko04657	IL-17 signaling pathway	2	157	27	2232	0.576838799196749	0.769118398928998	O77627(K04448);E1BNB5(K04502)	http://www.genome.jp/kegg-bin/show_pathway?ko04657/K04448%09cyan/K04502%09cyan
ko04146	Peroxisome	3	157	43	2232	0.592767359859755	0.772087561048454	E1BMH4(K07514);E1BPV2(K00803);Q29RH3(K03426)	http://www.genome.jp/kegg-bin/show_pathway?ko04146/K07514%09cyan/K00803%09cyan/K03426%09cyan
ko04668	TNF signaling pathway	2	157	28	2232	0.597021195461886	0.772087561048454	O77627(K04448);F1MQE1(K16510)	http://www.genome.jp/kegg-bin/show_pathway?ko04668/K04448%09cyan/K16510%09cyan
ko03030	DNA replication	2	157	28	2232	0.597021195461886	0.772087561048454	E1BJF4(K02320);F1N1S0(K03111)	http://www.genome.jp/kegg-bin/show_pathway?ko03030/K02320%09cyan/K03111%09cyan
ko00480	Glutathione metabolism	2	157	28	2232	0.597021195461886	0.772087561048454	Q32L24(K00799);F1ME97(K01469)	http://www.genome.jp/kegg-bin/show_pathway?ko00480/K00799%09cyan/K01469%09cyan
ko01524	Platinum drug resistance	2	157	29	2232	0.616479158063947	0.786983069110656	F1MUT9(K02158);Q32L24(K00799)	http://www.genome.jp/kegg-bin/show_pathway?ko01524/K02158%09cyan/K00799%09cyan
ko04010	MAPK signaling pathway	5	157	75	2232	0.617690199592666	0.786983069110656	O77627(K04448);A5D7R9(K07828);P00517(K04345);Q3T0C7(K04381);F1MQE1(K16510)	http://www.genome.jp/kegg-bin/show_pathway?ko04010/K04448%09cyan/K07828%09cyan/K04345%09cyan/K04381%09cyan/K16510%09cyan
ko04540	Gap junction	2	157	30	2232	0.635214118748429	0.803283480417909	A5D7R9(K07828);P00517(K04345)	http://www.genome.jp/kegg-bin/show_pathway?ko04540/K07828%09cyan/K04345%09cyan
ko01212	Fatty acid metabolism	2	157	31	2232	0.653230873667689	0.803283480417909	E1BMH4(K07514);Q867D1(K00507)	http://www.genome.jp/kegg-bin/show_pathway?ko01212/K07514%09cyan/K00507%09cyan
ko05224	Breast cancer	2	157	31	2232	0.653230873667689	0.803283480417909	O77627(K04448);A5D7R9(K07828)	http://www.genome.jp/kegg-bin/show_pathway?ko05224/K04448%09cyan/K07828%09cyan
ko05222	Small cell lung cancer	2	157	31	2232	0.653230873667689	0.803283480417909	F1MC13(K06240);G5E5A9(K05717)	http://www.genome.jp/kegg-bin/show_pathway?ko05222/K06240%09cyan/K05717%09cyan
ko04015	Rap1 signaling pathway	3	157	47	2232	0.654047956210213	0.803283480417909	A5D7R9(K07828);A5D7U3(K06093);E1BHF6(K17703)	http://www.genome.jp/kegg-bin/show_pathway?ko04015/K07828%09cyan/K06093%09cyan/K17703%09cyan
ko04218	Cellular senescence	4	157	63	2232	0.65850564383096	0.803283480417909	Q3YJG7(K06751);A5D7R9(K07828);F1MV86(K10152);Q3YJG2(K06751)	http://www.genome.jp/kegg-bin/show_pathway?ko04218/K06751%09cyan/K07828%09cyan/K10152%09cyan/K06751%09cyan
ko00970	Aminoacyl-tRNA biosynthesis	2	157	32	2232	0.670537108674639	0.80652015868558	P17248(K01867);F1MHM5(K01866)	http://www.genome.jp/kegg-bin/show_pathway?ko00970/K01867%09cyan/K01866%09cyan
ko05212	Pancreatic cancer	2	157	32	2232	0.670537108674639	0.80652015868558	E1BPP7(K11220);F1MUT9(K02158)	http://www.genome.jp/kegg-bin/show_pathway?ko05212/K11220%09cyan/K02158%09cyan
ko04666	Fc gamma R-mediated phagocytosis	2	157	34	2232	0.703060704151959	0.833975455959565	Q0V8L6(K01115);F1MXZ6(K04718)	http://www.genome.jp/kegg-bin/show_pathway?ko04666/K01115%09cyan/K04718%09cyan
ko04728	Dopaminergic synapse	2	157	34	2232	0.703060704151959	0.833975455959565	F1MWE3(K15493);P00517(K04345)	http://www.genome.jp/kegg-bin/show_pathway?ko04728/K15493%09cyan/K04345%09cyan
ko04922	Glucagon signaling pathway	2	157	35	2232	0.718304277759953	0.840464869215727	P00517(K04345);Q2KJ16(K00871)	http://www.genome.jp/kegg-bin/show_pathway?ko04922/K04345%09cyan/K00871%09cyan
ko05220	Chronic myeloid leukemia	2	157	35	2232	0.718304277759953	0.840464869215727	A5D7R9(K07828);F1MUT9(K02158)	http://www.genome.jp/kegg-bin/show_pathway?ko05220/K07828%09cyan/K02158%09cyan
ko04068	FoxO signaling pathway	2	157	36	2232	0.732889115449896	0.846019650049545	A5D7R9(K07828);F1MUT0(K11431)	http://www.genome.jp/kegg-bin/show_pathway?ko04068/K07828%09cyan/K11431%09cyan
ko05226	Gastric cancer	2	157	36	2232	0.732889115449896	0.846019650049545	A5D7R9(K07828);G3X771(K05658)	http://www.genome.jp/kegg-bin/show_pathway?ko05226/K07828%09cyan/K05658%09cyan
ko05225	Hepatocellular carcinoma	3	157	54	2232	0.744895286843301	0.849114300304739	A5D7R9(K07828);F1MUT9(K02158);Q32L24(K00799)	http://www.genome.jp/kegg-bin/show_pathway?ko05225/K07828%09cyan/K02158%09cyan/K00799%09cyan
ko04141	Protein processing in endoplasmic reticulum	6	157	103	2232	0.745443368290788	0.849114300304739	A0JNE6(K16195);A7Z066(K08054);A6QPY0(K12670);F1MQ07(K11519);F1MV07(K14007);F1MX65(K10088)	http://www.genome.jp/kegg-bin/show_pathway?ko04141/K16195%09cyan/K08054%09cyan/K12670%09cyan/K11519%09cyan/K14007%09cyan/K10088%09cyan
ko03008	Ribosome biogenesis in eukaryotes	3	157	57	2232	0.777604196479166	0.876737312575065	F1MKX7(K12619);Q3T0J9(K14538);F1MBN7(K07179)	http://www.genome.jp/kegg-bin/show_pathway?ko03008/K12619%09cyan/K14538%09cyan/K07179%09cyan
ko00010	Glycolysis / Gluconeogenesis	2	157	40	2232	0.784985733352093	0.876737312575065	Q1JPA0(K00129);Q3ZC09(K01689)	http://www.genome.jp/kegg-bin/show_pathway?ko00010/K00129%09cyan/K01689%09cyan
ko04022	cGMP-PKG signaling pathway	2	157	40	2232	0.784985733352093	0.876737312575065	F1MUT9(K02158);A7MB80(K03121)	http://www.genome.jp/kegg-bin/show_pathway?ko04022/K02158%09cyan/K03121%09cyan
ko04066	HIF-1 signaling pathway	2	157	41	2232	0.796541439480857	0.882325773707724	G3X6N3(K14736);Q3ZC09(K01689)	http://www.genome.jp/kegg-bin/show_pathway?ko04066/K14736%09cyan/K01689%09cyan
ko01100	Metabolic pathways	31	157	494	2232	0.800248957548866	0.882325773707724	F1MSE4(K15376);Q58CP0(K00030);F1N2W6(K13809);Q32L46(K01081);F1MYG0(K00819);F1MZA0(K03334);Q3ZBY7(K04712);A5D792(K00893);F1MJ80(K03462);Q3ZCK3(K01082);E1BMH4(K07514);A6QPY0(K12670);Q02366(K03950);Q3ZBF8(K04710);Q1JPA0(K00129);E1BJF4(K02320);A0A140T866(K00058);Q29460(K16795);F1MC13(K06240);E1BPV2(K00803);Q0V8L6(K01115);F1MY63(K00560);Q3ZC71(K09659);F1MXZ6(K04718);E1BPP6(K01969);Q29RH3(K03426);F1MHT…	http://www.genome.jp/kegg-bin/show_pathway?ko01100/K15376%09cyan/K00030%09cyan/K13809%09cyan/K01081%09cyan/K00819%09cyan/K03334%09cyan/K04712%09cyan/K00893%09cyan/K03462%09cyan/K01082%09cyan/K07514%09cyan/K12670%09cyan/K03950%09cyan/K04710%09cyan/K00129%09cyan/K02320%09cyan/K00058%09cyan/K16795%09cyan/K06240%09cyan/K00803%09cyan/K01115%09cyan/K00560%09cyan/K09659%09cyan/K04718%09cyan/K01969%09cya…
ko05100	Bacterial invasion of epithelial cells	2	157	42	2232	0.807548104528833	0.884702382031588	F1MK44(K06484);G5E5A9(K05717)	http://www.genome.jp/kegg-bin/show_pathway?ko05100/K06484%09cyan/K05717%09cyan
ko04390	Hippo signaling pathway	2	157	43	2232	0.818025214024886	0.890508460837217	F1MV86(K10152);A5D7U3(K06093)	http://www.genome.jp/kegg-bin/show_pathway?ko04390/K10152%09cyan/K06093%09cyan
ko00230	Purine metabolism	4	157	81	2232	0.834790369422758	0.901087797718721	Q32L46(K01081);E1BIQ0(K00962);A5D792(K00893);E1BJF4(K02320)	http://www.genome.jp/kegg-bin/show_pathway?ko00230/K01081%09cyan/K00962%09cyan/K00893%09cyan/K02320%09cyan
ko04142	Lysosome	2	157	46	2232	0.846473390983043	0.901087797718721	F1MKY0(K12404);B0JYN1(K01365)	http://www.genome.jp/kegg-bin/show_pathway?ko04142/K12404%09cyan/K01365%09cyan
ko04723	Retrograde endocannabinoid signaling	2	157	46	2232	0.846473390983043	0.901087797718721	Q02366(K03950);P00517(K04345)	http://www.genome.jp/kegg-bin/show_pathway?ko04723/K03950%09cyan/K04345%09cyan
ko01200	Carbon metabolism	4	157	83	2232	0.848698972269958	0.901087797718721	Q58CP0(K00030);E1BMH4(K07514);A0A140T866(K00058);Q3ZC09(K01689)	http://www.genome.jp/kegg-bin/show_pathway?ko01200/K00030%09cyan/K07514%09cyan/K00058%09cyan/K01689%09cyan
ko04150	mTOR signaling pathway	2	157	47	2232	0.855025632528502	0.902235636778542	Q9TU26(K13780);A5D7R9(K07828)	http://www.genome.jp/kegg-bin/show_pathway?ko04150/K13780%09cyan/K07828%09cyan
ko04810	Regulation of actin cytoskeleton	4	157	85	2232	0.861614563217507	0.903644541911043	A5D7R9(K07828);F1MK44(K06484);G8JKY5(K05764);G5E5A9(K05717)	http://www.genome.jp/kegg-bin/show_pathway?ko04810/K07828%09cyan/K06484%09cyan/K05764%09cyan/K05717%09cyan
ko04530	Tight junction	3	157	71	2232	0.887826243924441	0.925491599727296	O77627(K04448);P00517(K04345);A5D7U3(K06093)	http://www.genome.jp/kegg-bin/show_pathway?ko04530/K04448%09cyan/K04345%09cyan/K06093%09cyan
ko00190	Oxidative phosphorylation	3	157	76	2232	0.913467429614802	0.94648432466112	P37980(K01507);Q02366(K03950);Q0VD18(K11725)	http://www.genome.jp/kegg-bin/show_pathway?ko00190/K01507%09cyan/K03950%09cyan/K11725%09cyan
ko05012	Parkinson's disease	3	157	79	2232	0.926189416936863	0.95391963900084	Q5GF34(K10698);Q02366(K03950);P00517(K04345)	http://www.genome.jp/kegg-bin/show_pathway?ko05012/K10698%09cyan/K03950%09cyan/K04345%09cyan
ko03013	RNA transport	5	157	121	2232	0.938291027638315	0.960631290201132	Q2KHW8(K13134);A1A4I5(K13175);Q0VC02(K14320);E1BG57(K14316);E1B7J1(K03231)	http://www.genome.jp/kegg-bin/show_pathway?ko03013/K13134%09cyan/K13175%09cyan/K14320%09cyan/K14316%09cyan/K03231%09cyan
ko04714	Thermogenesis	4	157	105	2232	0.946755583876685	0.963561896016507	Q02366(K03950);A5D7R9(K07828);E1BPN8(K18180);P00517(K04345)	http://www.genome.jp/kegg-bin/show_pathway?ko04714/K03950%09cyan/K07828%09cyan/K18180%09cyan/K04345%09cyan
ko04932	Non-alcoholic fatty liver disease (NAFLD)	2	157	67	2232	0.956412078487061	0.967405244477251	O77627(K04448);Q02366(K03950)	http://www.genome.jp/kegg-bin/show_pathway?ko04932/K04448%09cyan/K03950%09cyan
ko05010	Alzheimer's disease	3	157	91	2232	0.961780795381453	0.967405244477251	Q02366(K03950);F1MUT9(K02158);E1BGJ0(K04550)	http://www.genome.jp/kegg-bin/show_pathway?ko05010/K03950%09cyan/K02158%09cyan/K04550%09cyan
ko03040	Spliceosome	2	157	112	2232	0.997733088838813	0.997733088838813	A7MB38(K12893);F2Z4C4(K12843)	http://www.genome.jp/kegg-bin/show_pathway?ko03040/K12893%09cyan/K12843%09cyan
